# Supplementary material for: 4-Iodo­anilinium nitrate
Source: Acta Crystallogr Sect E Struct Rep Online. 2010 May 12;66(Pt 6):o1326. doi: 10.1107/S1600536810016740 (PMC2979466; doi:10.1107/S1600536810016740)
Supplement: Supplementary file 1 [file e-66-o1326-sup1.cif]

##############################################################################
###                                                                        ###
###        Electronic paper (Acta Crystallographica Section E)             ###
###                                                                        ###
##############################################################################
#                                                                            #
# This CIF contains the data in a paper accepted for publication in Acta     #
# Crystallographica Section E. It conforms to the requirements of Notes      #
# for Authors for Section E, and has been peer reviewed under the auspices   #
# of the IUCr Commission on Journals.                                        #
#                                                                            #
# Full details of the Crystallographic Information File format               #
# are given in the paper "The Crystallographic Information File (CIF):       #
# a New Standard Archive File for Crystallography" by S. R. Hall, F. H.      #
# Allen and I. D. Brown [Acta Cryst. (1991), A47, 655-685].                  #
#                                                                            #
# The current version of the core CIF dictionary is obtainable from          #
# ftp://ftp.iucr.org/pub/cif_core.dic. The current version number is 2.4.    #
#                                                                            #
# Software is freely available for graphical display of the structure(s) in  #
# this CIF.  For information consult the CIF home page http://www.iucr.org/  #
# cif/home.html                                                              #
#                                                                            #
# This file may be used for bona fide research purposes within the           #
# scientific community so long as proper attribution is given to the journal # 
# article from which it was obtained.                                        #
#                                                                            #
##############################################################################
                                             
data_I
_audit_creation_method     SHELXL-97
_chemical_name_systematic
;
4-iodoanilinium nitrate
;
_chemical_name_common     ?
_chemical_formula_moiety     'C6 H7 I N +, N O3 -'
_chemical_formula_sum     'C6 H7 I N2 O3'
_chemical_formula_iupac     'C6 H7 I N +, N O3 -'
_chemical_formula_weight     282.04
_chemical_melting_point     ?
_symmetry_cell_setting     monoclinic
_symmetry_space_group_name_H-M     'P 21/c'
_symmetry_space_group_name_Hall     '-P 2ybc'
loop_
    _symmetry_equiv_pos_as_xyz
    'x, y, z'
    '-x, y+1/2, -z+1/2'
    '-x, -y, -z'
    'x, -y-1/2, z-1/2'
_cell_length_a     21.847(4)
_cell_length_b     5.6103(11)
_cell_length_c     15.928(3)
_cell_angle_alpha     90.00
_cell_angle_beta     110.11(3)
_cell_angle_gamma     90.00
_cell_volume     1833.2(6)
_cell_formula_units_Z     8
_cell_measurement_reflns_used     7323
_cell_measurement_theta_min     3.205
_cell_measurement_theta_max     27.635
_cell_measurement_temperature     298(2)
_exptl_crystal_description     'Prism'
_exptl_crystal_colour     'Colourless'
_exptl_crystal_size_max     0.4000
_exptl_crystal_size_mid     0.3000
_exptl_crystal_size_min     0.2000
_exptl_crystal_density_diffrn     2.044
_exptl_crystal_density_meas     ?
_exptl_crystal_density_method     'not measured'
_exptl_crystal_F_000     1072
_exptl_absorpt_coefficient_mu     3.465
_exptl_absorpt_correction_type     'multi-scan'
_exptl_absorpt_process_details     '(CrystalClear; Rigaku, 2005)'
_exptl_absorpt_correction_T_min     0.5
_exptl_absorpt_correction_T_max     0.5
_exptl_special_details
;
;
_diffrn_ambient_temperature     298(2)
_diffrn_radiation_type     MoK\a
_diffrn_radiation_wavelength     0.71073
_diffrn_radiation_source     'fine-focus sealed tube'
_diffrn_radiation_monochromator     graphite
_diffrn_measurement_device_type     'Rigaku SCXmini diffractometer'
_diffrn_measurement_method     '\w scans'
_diffrn_detector_area_resol_mean     13.6612
_diffrn_reflns_number     17732
_diffrn_reflns_av_R_equivalents     0.0405
_diffrn_reflns_av_sigmaI/netI     0.0344
_diffrn_reflns_theta_min     3.20
_diffrn_reflns_theta_max     27.48
_diffrn_reflns_theta_full     27.48
_diffrn_measured_fraction_theta_max     0.997
_diffrn_measured_fraction_theta_full     0.997
_diffrn_reflns_limit_h_min     -28
_diffrn_reflns_limit_h_max     28
_diffrn_reflns_limit_k_min     -7
_diffrn_reflns_limit_k_max     7
_diffrn_reflns_limit_l_min     -20
_diffrn_reflns_limit_l_max     20
_diffrn_standards_number     0
_diffrn_standards_interval_count     .
_diffrn_standards_interval_time     .
_diffrn_standards_decay_%     ?
_refine_special_details
;
Refinement of <i>F</i>^2^ against ALL reflections. The weighted <i>R</i>-factor
wR and goodness of fit <i>S</i> are based on <i>F</i>^2^, conventional
<i>R</i>-factors <i>R</i> are based on <i>F</i>, with <i>F</i> set to zero for
negative <i>F</i>^2^. The threshold expression of <i>F</i>^2^ >
\s(<i>F</i>^2^) is used only for calculating <i>R</i>-factors(gt) etc. and is
not relevant to the choice of reflections for refinement. <i>R</i>-factors
based on <i>F</i>^2^ are statistically about twice as large as those based on
<i>F</i>, and <i>R</i>- factors based on ALL data will be even larger.
;
_reflns_number_total     4196
_reflns_number_gt     3075
_reflns_threshold_expression     I>2sigma(I)
_refine_ls_structure_factor_coef     Fsqd
_refine_ls_matrix_type     full
_refine_ls_R_factor_all     0.0763
_refine_ls_R_factor_gt     0.0560
_refine_ls_wR_factor_gt     0.1054
_refine_ls_wR_factor_ref     0.1123
_refine_ls_goodness_of_fit_ref     1.132
_refine_ls_restrained_S_all     1.132
_refine_ls_number_reflns     4196
_refine_ls_number_parameters     217
_refine_ls_number_restraints     0
_refine_ls_hydrogen_treatment     constr
_refine_ls_weighting_scheme     calc
_refine_ls_weighting_details
         'calc w=1/[\s^2^(Fo^2^)+(0.0174P)^2^+9.5262P] where P=(Fo^2^+2Fc^2^)/3'
_atom_sites_solution_hydrogens     geom
_atom_sites_solution_primary     direct
_atom_sites_solution_secondary     difmap
_refine_ls_shift/su_max     0.000
_refine_ls_shift/su_mean     0.000
_refine_diff_density_max     1.070
_refine_diff_density_min     -0.780
_refine_ls_extinction_method     none
_refine_ls_extinction_coef     ?
loop_
    _atom_type_symbol
    _atom_type_description
    _atom_type_scat_dispersion_real
    _atom_type_scat_dispersion_imag
    _atom_type_scat_source
    'C' 'C' 0.0033 0.0016
                         'International Tables Vol C Tables 4.2.6.8 and 6.1.1.4'
    'I' 'I' -0.4742 1.8119
                         'International Tables Vol C Tables 4.2.6.8 and 6.1.1.4'
    'N' 'N' 0.0061 0.0033
                         'International Tables Vol C Tables 4.2.6.8 and 6.1.1.4'
    'O' 'O' 0.0106 0.0060
                         'International Tables Vol C Tables 4.2.6.8 and 6.1.1.4'
    'H' 'H' 0.0000 0.0000
                         'International Tables Vol C Tables 4.2.6.8 and 6.1.1.4'
_computing_data_collection     'CrystalClear (Rigaku, 2005)'
_computing_cell_refinement     'CrystalClear (Rigaku, 2005)'
_computing_data_reduction     'CrystalClear (Rigaku, 2005)'
_computing_structure_solution     'SHELXS97 (Sheldrick, 2008)'
_computing_structure_refinement     'SHELXL97 (Sheldrick, 2008)'
_computing_molecular_graphics     'SHELXTL (Sheldrick, 2008)'
_computing_publication_material     'PRPKAPPA (Ferguson, 1999)'
loop_
    _atom_site_type_symbol
    _atom_site_label
    _atom_site_fract_x
    _atom_site_fract_y
    _atom_site_fract_z
    _atom_site_U_iso_or_equiv
    _atom_site_adp_type
    _atom_site_calc_flag
    _atom_site_refinement_flags
    _atom_site_occupancy
    _atom_site_disorder_assembly
    _atom_site_disorder_group
    I I2 0.38469(2) 0.37839(12) 0.76874(3) 0.0735(2) Uani d . 1 . .
    C C10 0.5931(3) 0.3846(12) 0.9095(4) 0.0471(15) Uani d . 1 . .
    H H10A 0.6281 0.2874 0.9120 0.056 Uiso calc R 1 . .
    N N2 0.6682(3) 0.6372(10) 1.0215(4) 0.0513(14) Uani d . 1 . .
    H H2B 0.6678 0.7709 1.0513 0.062 Uiso calc R 1 . .
    H H2C 0.6947 0.6550 0.9901 0.062 Uiso calc R 1 . .
    H H2D 0.6823 0.5174 1.0599 0.062 Uiso calc R 1 . .
    C C11 0.5297(3) 0.3288(13) 0.8534(4) 0.0507(16) Uani d . 1 . .
    H H11A 0.5224 0.1926 0.8181 0.061 Uiso calc R 1 . .
    C C9 0.6020(3) 0.5850(11) 0.9604(4) 0.0412(14) Uani d . 1 . .
    C C8 0.5520(3) 0.7336(12) 0.9573(4) 0.0503(16) Uani d . 1 . .
    H H8A 0.5596 0.8706 0.9923 0.060 Uiso calc R 1 . .
    C C12 0.4790(3) 0.4729(12) 0.8504(4) 0.0448(15) Uani d . 1 . .
    C C7 0.4894(3) 0.6768(13) 0.9008(5) 0.0514(16) Uani d . 1 . .
    H H7A 0.4546 0.7769 0.8973 0.062 Uiso calc R 1 . .
    I I1 0.11990(2) 0.89729(11) 0.38039(3) 0.06947(19) Uani d . 1 . .
    C C3 -0.1001(3) 1.0935(11) 0.3605(4) 0.0424(14) Uani d . 1 . .
    N N1 -0.1670(2) 1.1490(10) 0.3549(4) 0.0528(14) Uani d . 1 . .
    H H1B -0.1941 1.0391 0.3218 0.063 Uiso calc R 1 . .
    H H1C -0.1783 1.2916 0.3299 0.063 Uiso calc R 1 . .
    H H1D -0.1694 1.1499 0.4096 0.063 Uiso calc R 1 . .
    C C6 0.0249(3) 0.9855(12) 0.3725(4) 0.0451(15) Uani d . 1 . .
    C C2 -0.0884(3) 0.8935(12) 0.3196(4) 0.0520(16) Uani d . 1 . .
    H H2A -0.1228 0.7944 0.2883 0.062 Uiso calc R 1 . .
    C C4 -0.0498(3) 1.2412(12) 0.4073(4) 0.0497(16) Uani d . 1 . .
    H H4A -0.0581 1.3774 0.4349 0.060 Uiso calc R 1 . .
    C C5 0.0135(3) 1.1858(13) 0.4131(5) 0.0543(17) Uani d . 1 . .
    H H5A 0.0479 1.2850 0.4445 0.065 Uiso calc R 1 . .
    C C1 -0.0264(3) 0.8386(12) 0.3247(4) 0.0511(16) Uani d . 1 . .
    H H1A -0.0185 0.7033 0.2962 0.061 Uiso calc R 1 . .
    O O6 0.3304(2) -0.1221(9) 0.9162(3) 0.0657(14) Uani d . 1 . .
    N N4 0.2778(3) -0.1278(12) 0.8524(4) 0.0553(15) Uani d . 1 . .
    O O5 0.2512(3) -0.3234(10) 0.8268(4) 0.0745(16) Uani d . 1 . .
    O O4 0.2531(3) 0.0559(11) 0.8148(4) 0.0826(18) Uani d . 1 . .
    N N3 0.2248(3) 0.3536(11) 0.5730(4) 0.0560(15) Uani d . 1 . .
    O O3 0.2487(3) 0.1485(9) 0.5783(4) 0.0686(15) Uani d . 1 . .
    O O2 0.1727(3) 0.3781(10) 0.5883(4) 0.0749(16) Uani d . 1 . .
    O O1 0.2517(3) 0.5249(11) 0.5535(5) 0.0885(19) Uani d . 1 . .
loop_
    _atom_site_aniso_label
    _atom_site_aniso_U_11
    _atom_site_aniso_U_22
    _atom_site_aniso_U_33
    _atom_site_aniso_U_12
    _atom_site_aniso_U_13
    _atom_site_aniso_U_23
    I2 0.0463(3) 0.1119(5) 0.0590(3) -0.0160(3) 0.0141(2) -0.0082(3)
    C10 0.044(3) 0.054(4) 0.045(3) 0.005(3) 0.017(3) -0.002(3)
    N2 0.048(3) 0.054(4) 0.053(3) -0.010(3) 0.019(3) -0.005(3)
    C11 0.059(4) 0.054(4) 0.040(3) -0.003(3) 0.019(3) -0.009(3)
    C9 0.038(3) 0.048(4) 0.038(3) -0.005(3) 0.013(3) 0.002(3)
    C8 0.060(4) 0.042(4) 0.051(4) -0.005(3) 0.021(3) -0.005(3)
    C12 0.043(3) 0.059(4) 0.035(3) -0.004(3) 0.017(3) 0.002(3)
    C7 0.045(4) 0.053(4) 0.059(4) 0.007(3) 0.021(3) 0.002(3)
    I1 0.0449(3) 0.0962(4) 0.0641(3) 0.0188(3) 0.0146(2) -0.0032(3)
    C3 0.043(3) 0.047(4) 0.040(3) 0.003(3) 0.017(3) 0.000(3)
    N1 0.043(3) 0.060(4) 0.055(3) 0.006(3) 0.016(3) -0.003(3)
    C6 0.044(3) 0.056(4) 0.036(3) 0.014(3) 0.013(3) 0.005(3)
    C2 0.051(4) 0.056(4) 0.049(4) -0.007(3) 0.017(3) -0.012(3)
    C4 0.055(4) 0.040(4) 0.052(4) 0.004(3) 0.016(3) -0.009(3)
    C5 0.047(4) 0.056(4) 0.054(4) 0.000(3) 0.009(3) -0.014(3)
    C1 0.059(4) 0.052(4) 0.045(4) -0.001(3) 0.021(3) -0.014(3)
    O6 0.058(3) 0.069(4) 0.056(3) 0.000(3) 0.002(2) -0.001(3)
    N4 0.044(3) 0.061(4) 0.061(4) -0.004(3) 0.017(3) -0.005(3)
    O5 0.063(3) 0.063(3) 0.099(4) -0.019(3) 0.030(3) -0.016(3)
    O4 0.069(4) 0.069(4) 0.085(4) 0.000(3) -0.006(3) 0.009(3)
    N3 0.046(3) 0.058(4) 0.062(4) 0.005(3) 0.016(3) -0.007(3)
    O3 0.061(3) 0.057(3) 0.095(4) 0.015(3) 0.037(3) -0.001(3)
    O2 0.055(3) 0.071(4) 0.114(5) 0.008(3) 0.048(3) -0.007(3)
    O1 0.070(4) 0.063(4) 0.143(6) 0.001(3) 0.050(4) 0.010(4)
_geom_special_details
;
All esds (except the esd in the dihedral angle between two l.s. planes) are
estimated using the full covariance matrix. The cell esds are taken into
account individually in the estimation of esds in distances, angles and
torsion angles; correlations between esds in cell parameters are only used
when they are defined by crystal symmetry. An approximate (isotropic)
treatment of cell esds is used for estimating esds involving l.s. planes.
;
loop_
    _geom_bond_atom_site_label_1
    _geom_bond_atom_site_label_2
    _geom_bond_site_symmetry_2
    _geom_bond_distance
    _geom_bond_publ_flag
    I2 C12 . 2.091(6) ?
    C10 C9 . 1.360(9) ?
    C10 C11 . 1.401(9) ?
    C10 H10A . 0.9300 ?
    N2 C9 . 1.469(7) ?
    N2 H2B . 0.8900 ?
    N2 H2C . 0.8900 ?
    N2 H2D . 0.8900 ?
    C11 C12 . 1.359(9) ?
    C11 H11A . 0.9300 ?
    C9 C8 . 1.361(9) ?
    C8 C7 . 1.392(9) ?
    C8 H8A . 0.9300 ?
    C12 C7 . 1.371(9) ?
    C7 H7A . 0.9300 ?
    I1 C6 . 2.095(6) ?
    C3 C2 . 1.365(9) ?
    C3 C4 . 1.373(9) ?
    C3 N1 . 1.467(7) ?
    N1 H1B . 0.8900 ?
    N1 H1C . 0.8900 ?
    N1 H1D . 0.8900 ?
    C6 C5 . 1.361(9) ?
    C6 C1 . 1.389(9) ?
    C2 C1 . 1.365(9) ?
    C2 H2A . 0.9300 ?
    C4 C5 . 1.390(9) ?
    C4 H4A . 0.9300 ?
    C5 H5A . 0.9300 ?
    C1 H1A . 0.9300 ?
    O6 N4 . 1.246(7) ?
    N4 O4 . 1.221(8) ?
    N4 O5 . 1.243(7) ?
    N3 O1 . 1.220(8) ?
    N3 O2 . 1.253(7) ?
    N3 O3 . 1.254(7) ?
loop_
    _geom_angle_atom_site_label_1
    _geom_angle_atom_site_label_2
    _geom_angle_atom_site_label_3
    _geom_angle_site_symmetry_1
    _geom_angle_site_symmetry_3
    _geom_angle
    _geom_angle_publ_flag
    C9 C10 C11 . . 118.2(6) ?
    C9 C10 H10A . . 120.9 ?
    C11 C10 H10A . . 120.9 ?
    C9 N2 H2B . . 109.5 ?
    C9 N2 H2C . . 109.5 ?
    H2B N2 H2C . . 109.5 ?
    C9 N2 H2D . . 109.5 ?
    H2B N2 H2D . . 109.5 ?
    H2C N2 H2D . . 109.5 ?
    C12 C11 C10 . . 120.3(6) ?
    C12 C11 H11A . . 119.8 ?
    C10 C11 H11A . . 119.8 ?
    C10 C9 C8 . . 122.4(6) ?
    C10 C9 N2 . . 117.7(6) ?
    C8 C9 N2 . . 119.8(6) ?
    C9 C8 C7 . . 118.8(6) ?
    C9 C8 H8A . . 120.6 ?
    C7 C8 H8A . . 120.6 ?
    C11 C12 C7 . . 120.5(6) ?
    C11 C12 I2 . . 119.2(5) ?
    C7 C12 I2 . . 120.3(5) ?
    C12 C7 C8 . . 119.8(6) ?
    C12 C7 H7A . . 120.1 ?
    C8 C7 H7A . . 120.1 ?
    C2 C3 C4 . . 120.6(6) ?
    C2 C3 N1 . . 119.4(6) ?
    C4 C3 N1 . . 120.0(6) ?
    C3 N1 H1B . . 109.5 ?
    C3 N1 H1C . . 109.5 ?
    H1B N1 H1C . . 109.5 ?
    C3 N1 H1D . . 109.5 ?
    H1B N1 H1D . . 109.5 ?
    H1C N1 H1D . . 109.5 ?
    C5 C6 C1 . . 120.4(6) ?
    C5 C6 I1 . . 120.4(5) ?
    C1 C6 I1 . . 119.2(5) ?
    C3 C2 C1 . . 120.2(6) ?
    C3 C2 H2A . . 119.9 ?
    C1 C2 H2A . . 119.9 ?
    C3 C4 C5 . . 119.6(6) ?
    C3 C4 H4A . . 120.2 ?
    C5 C4 H4A . . 120.2 ?
    C6 C5 C4 . . 119.6(6) ?
    C6 C5 H5A . . 120.2 ?
    C4 C5 H5A . . 120.2 ?
    C2 C1 C6 . . 119.7(6) ?
    C2 C1 H1A . . 120.1 ?
    C6 C1 H1A . . 120.1 ?
    O4 N4 O5 . . 120.4(6) ?
    O4 N4 O6 . . 120.4(6) ?
    O5 N4 O6 . . 119.1(7) ?
    O1 N3 O2 . . 120.8(6) ?
    O1 N3 O3 . . 121.0(6) ?
    O2 N3 O3 . . 118.1(6) ?
loop_
    _geom_hbond_atom_site_label_D
    _geom_hbond_atom_site_label_H
    _geom_hbond_atom_site_label_A
    _geom_hbond_site_symmetry_A
    _geom_hbond_distance_DH
    _geom_hbond_distance_HA
    _geom_hbond_distance_DA
    _geom_hbond_angle_DHA
    N1 H1B O4 3_566 0.89 2.18 2.945(8) 143.5
    N1 H1C O2 3_576 0.89 2.24 2.819(8) 122.1
    N1 H1C O5 3_566 0.89 2.46 3.010(8) 120.1
    N1 H1D O3 3_566 0.89 2.46 2.898(8) 110.6
    N1 H1D I1 3_576 0.89 3.15 3.990(6) 157.4
    N2 H2B O6 3_667 0.89 2.03 2.892(8) 161.7
    N2 H2B O4 3_667 0.89 2.44 3.104(8) 132.0
    N2 H2B N4 3_667 0.89 2.55 3.372(8) 153.4
    N2 H2C O3 2_656 0.89 1.91 2.795(7) 172.5
    N2 H2C N3 2_656 0.89 2.56 3.407(8) 159.2
    N2 H2C O1 2_656 0.89 2.59 3.264(8) 132.9
    N2 H2D O5 3_657 0.89 2.18 3.018(8) 157.1
    N2 H2D O6 3_657 0.89 2.28 3.053(8) 144.6
    N2 H2D N4 3_657 0.89 2.58 3.459(9) 170.2
data_global
_journal_date_recd_electronic     2010-05-04
_journal_date_accepted     2010-05-07
_journal_name_full     'Acta Crystallographica, Section E'
_journal_year     2010
_journal_volume     66
_journal_issue      6
_journal_page_first     o1326
_journal_page_last     o1326
_journal_paper_category     QO
_journal_coeditor_code     JH2153
_publ_contact_author_name     'Xue-qun,Fu*'
_publ_contact_author_address
;
Ordered Matter Science Research Center, Southeast UniVersity,
Nanjing 210096, P. R. China
;
_publ_contact_author_email     'fuxuequn222@163.com'
_publ_contact_author_fax     '86-25-52090626'
_publ_contact_author_phone     '86-25-52090626'
_publ_section_title
;
4-Iodoanilinium nitrate
;
loop_
    _publ_author_name
    _publ_author_address
    'Fu, Xue-qun'
;
Ordered Matter Science Research Center, Southeast University,
Nanjing 210096, People's Republic of China
;
