# Supplementary material for: 4-Iodo­anilinium nitrate
Source: Acta Crystallogr Sect E Struct Rep Online. 2010 May 12;66(Pt 6):o1326. doi: 10.1107/S1600536810016740 (PMC2979466; doi:10.1107/S1600536810016740)
Supplement: Supplementary file 2 [file e-66-o1326-Isup2.hkl]

# 
# h,k,l, Fc-squared, Fo-squared, sigma(Fo-squared) and status flag 
# 
data_I
_shelx_title ' 1                      R =  New: P21/c' 
_shelx_refln_list_code          4 
_shelx_F_calc_maximum      396.07 
_exptl_crystal_F_000      1072.00 
_reflns_d_resolution_high  0.7702 
 
loop_ 
 _symmetry_equiv_pos_as_xyz 
 'x, y, z' 
 '-x, y+1/2, -z+1/2' 
 '-x, -y, -z' 
 'x, -y-1/2, z-1/2' 
 
_cell_length_a    21.8470 
_cell_length_b     5.6103 
_cell_length_c    15.9280 
_cell_angle_alpha  90.000 
_cell_angle_beta  110.110 
_cell_angle_gamma  90.000 
 
_shelx_F_squared_multiplier     1.000 
 
loop_ 
 _refln_index_h 
 _refln_index_k 
 _refln_index_l 
 _refln_F_squared_calc 
 _refln_F_squared_meas 
 _refln_F_squared_sigma 
 _refln_observed_status 
   4   0   0    45956.67    40413.25    734.87 o 
   5   0   0      116.77      178.48     16.86 o 
   6   0   0    12165.12    13576.04    413.12 o 
   7   0   0      835.53     1095.49    115.43 o 
   8   0   0   103221.26    91467.62   1331.08 o 
   9   0   0      447.64     2467.30     75.87 o 
  10   0   0     4589.59     4720.70     96.83 o 
  11   0   0     1059.63     1506.33    253.29 o 
  12   0   0    10362.25    10475.17    214.18 o 
  13   0   0        2.82      472.71    104.59 o 
  14   0   0    30190.91    30687.51    642.75 o 
  15   0   0     1279.36     2032.61    239.79 o 
  16   0   0     8461.83     8774.82    259.61 o 
  17   0   0        3.68      128.13     50.43 o 
  18   0   0     8006.99     8057.11    231.05 o 
  19   0   0     1094.23     1052.43     61.60 o 
  20   0   0     3296.46     3651.76    138.96 o 
  21   0   0       66.41       87.76     24.93 o 
  22   0   0     4254.29     4361.83    165.03 o 
  23   0   0      457.78      482.06    112.27 o 
  24   0   0      678.09      839.13     91.12 o 
  25   0   0       62.64       13.71     45.77 o 
  26   0   0      537.99      469.92     71.99 o 
   1   1   0      115.87      101.78      7.20 o 
   2   1   0    51325.61    43497.82    638.58 o 
   3   1   0      108.83      111.29      6.56 o 
   4   1   0     3133.05     3698.85     74.82 o 
   5   1   0      184.34      212.75      6.70 o 
   6   1   0    47566.59    44797.46    528.00 o 
   7   1   0      379.62      330.14     12.84 o 
   8   1   0     4160.72     4473.44     72.92 o 
   9   1   0      191.11      226.90     26.63 o 
  10   1   0     7388.53     7260.87     96.60 o 
  11   1   0      135.00      182.86     28.16 o 
  12   1   0     3976.16     3953.03     72.33 o 
  13   1   0      431.42      467.29     46.75 o 
  14   1   0    11561.54    11908.42    191.27 o 
  15   1   0       26.02       37.75     33.29 o 
  16   1   0     6900.94     6915.83    129.10 o 
  17   1   0      165.94      201.55     27.48 o 
  18   1   0      775.72      840.08     33.53 o 
  19   1   0        3.22       15.32     21.66 o 
  20   1   0     2715.94     2611.28     74.54 o 
  21   1   0      193.29      198.46     22.68 o 
  22   1   0      135.78      134.31     20.63 o 
  23   1   0       17.40       40.46     21.83 o 
  24   1   0     1241.42     1117.57     71.01 o 
  25   1   0      108.81      146.88     31.71 o 
  26   1   0       37.85       13.58     54.45 o 
   0   2   0      391.66      455.59     18.80 o 
   1   2   0      465.71      355.82     10.88 o 
   2   2   0     1534.48     1602.25     24.61 o 
   3   2   0      225.86      173.79     13.29 o 
   4   2   0     2490.41     2599.82     34.08 o 
   5   2   0      780.31      683.19     14.68 o 
   6   2   0      318.76      367.74     21.56 o 
   7   2   0      227.70      201.49     14.10 o 
   8   2   0     3664.23     3620.38     91.81 o 
   9   2   0      127.57      101.71      9.80 o 
  10   2   0       49.48       79.27      9.05 o 
  11   2   0       77.92       89.43     14.69 o 
  12   2   0      523.79      454.36     19.76 o 
  13   2   0      253.71      235.81     17.90 o 
  14   2   0       16.19       50.82     18.19 o 
  15   2   0      108.55      144.91     18.33 o 
  16   2   0      576.54      639.82     33.85 o 
  17   2   0       14.15       38.04     13.49 o 
  18   2   0      241.68      265.61     22.86 o 
  19   2   0       22.77       35.40     16.74 o 
  20   2   0      563.05      555.71     30.60 o 
  21   2   0       12.65       11.52     14.03 o 
  22   2   0       10.81       -0.66     15.48 o 
  23   2   0       23.03       20.81     34.05 o 
  24   2   0      110.20      106.50     48.32 o 
  25   2   0        7.13       26.87     34.57 o 
   1   3   0       24.71      139.30     19.33 o 
   2   3   0    16395.84    16221.42    223.85 o 
   3   3   0      465.38      580.19     19.35 o 
   4   3   0      591.93      616.97     25.75 o 
   5   3   0      760.46      821.92     21.73 o 
   6   3   0    21173.33    20516.20    308.04 o 
   7   3   0       45.18      324.47     30.77 o 
   8   3   0      796.48      830.19     35.41 o 
   9   3   0       99.72      129.65     14.72 o 
  10   3   0    11244.00    10592.84    159.12 o 
  11   3   0      235.05      284.29     16.95 o 
  12   3   0     3069.80     2912.62     60.26 o 
  13   3   0      488.65      482.06     32.75 o 
  14   3   0     4524.73     4357.61     88.26 o 
  15   3   0        2.01       31.56     13.29 o 
  16   3   0      662.06      585.09     33.38 o 
  17   3   0       75.62       71.58     14.42 o 
  18   3   0     1989.07     1994.52     84.97 o 
  19   3   0       91.54       88.29     25.08 o 
  20   3   0     1153.02     1024.88     61.38 o 
  21   3   0       87.09      117.87     39.50 o 
  22   3   0      477.07      494.33     78.73 o 
  23   3   0       14.18       43.71     39.82 o 
  24   3   0      519.73      426.15     74.04 o 
   0   4   0    15859.57    15677.77    339.40 o 
   1   4   0        4.07      245.04     32.94 o 
   2   4   0      356.34      352.15     28.15 o 
   3   4   0        1.39      304.35     42.80 o 
   4   4   0     9146.58     8883.36    162.90 o 
   5   4   0        0.35      168.23     23.70 o 
   6   4   0      525.13      623.98     33.69 o 
   7   4   0        9.98       33.17      9.43 o 
   8   4   0     3982.94     3876.28     75.95 o 
   9   4   0        1.19      143.48     25.74 o 
  10   4   0     2076.67     2064.19     63.11 o 
  11   4   0       16.82       28.67     12.50 o 
  12   4   0      555.12      529.21     30.06 o 
  13   4   0        0.59       18.19     11.86 o 
  14   4   0     1676.01     1509.80     68.33 o 
  15   4   0       48.17       45.23     19.51 o 
  16   4   0      258.86      294.41     33.56 o 
  17   4   0       12.68       85.34     23.64 o 
  18   4   0     1365.95     1294.03     71.62 o 
  19   4   0       37.26       42.55     20.17 o 
  20   4   0      360.27      342.37     37.67 o 
  21   4   0        7.19       21.00     30.33 o 
  22   4   0      371.94      354.30     70.86 o 
   1   5   0       66.86      125.86     14.55 o 
   2   5   0       13.23       53.46     12.09 o 
   3   5   0       18.88       69.83     14.80 o 
   4   5   0       14.33       14.40     10.22 o 
   5   5   0       15.21      129.66     30.12 o 
   6   5   0      817.31      876.67     40.56 o 
   7   5   0       53.10      181.96     42.83 o 
   8   5   0      198.68      241.55     24.70 o 
   9   5   0       30.13       90.46     29.21 o 
  10   5   0       71.99       34.24     18.32 o 
  11   5   0       13.11       38.81     19.69 o 
  12   5   0      161.77      203.82     34.91 o 
  13   5   0       11.63       44.89     23.65 o 
  14   5   0       43.04       80.63     25.70 o 
  15   5   0       20.39       26.17     25.59 o 
  16   5   0      196.62      224.38     35.62 o 
  17   5   0        4.58       14.12     20.39 o 
  18   5   0       23.86       31.85     22.19 o 
  19   5   0        2.82       36.14     28.92 o 
   0   6   0       10.87        4.33     19.75 o 
   1   6   0       32.93       81.13     16.37 o 
   2   6   0        7.19       23.10     17.25 o 
   3   6   0       16.16       65.46     16.70 o 
   4   6   0      621.51      452.93     39.69 o 
   5   6   0       45.12      130.53     27.01 o 
   6   6   0       65.25       44.39     20.56 o 
   7   6   0       13.49       41.00     19.51 o 
   8   6   0        3.89       -3.28     17.22 o 
   9   6   0       25.29       39.88     21.22 o 
  10   6   0        9.17       43.08     29.21 o 
  11   6   0        4.43       31.61     21.88 o 
  12   6   0      171.05      197.96     34.51 o 
  13   6   0       15.05       49.27     24.68 o 
  14   6   0        0.41        3.23     17.18 o 
  15   6   0       10.57        7.55     19.64 o 
   1   7   0        1.12       50.31     80.95 o 
   2   7   0       65.54       52.44     32.32 o 
   3   7   0        9.72        2.96     19.20 o 
   4   7   0       36.34       64.03     36.45 o 
   5   7   0        1.52      -29.87     42.40 o 
   6   7   0       14.07       -5.50     39.99 o 
   7   7   0        3.74       12.53     38.55 o 
 -26   1   1        0.90       14.06     20.39 o 
 -25   1   1      692.76      655.42     56.80 o 
 -24   1   1        0.11       40.36     40.89 o 
 -23   1   1     1734.25     1783.85     90.41 o 
 -22   1   1       59.81       85.40     26.43 o 
 -21   1   1      937.03      874.37     41.30 o 
 -20   1   1       20.59      180.05     28.21 o 
 -19   1   1     6965.49     7147.44    148.33 o 
 -18   1   1       25.32       24.43     10.43 o 
 -17   1   1      168.10      190.00     16.56 o 
 -16   1   1      162.52      461.51     81.42 o 
 -15   1   1    12823.05    12866.01    208.56 o 
 -14   1   1     1055.36     1078.31     31.38 o 
 -13   1   1       56.80      103.17     10.64 o 
 -12   1   1      598.76      651.80     36.03 o 
 -11   1   1    33471.99    34078.14    414.10 o 
 -10   1   1     3515.84     4121.72     61.89 o 
  -9   1   1      834.61     1015.14     36.69 o 
  -8   1   1     5719.25     5828.71     66.63 o 
  -7   1   1    29278.89    29837.04    315.55 o 
  -6   1   1     1770.74     2234.31     53.52 o 
  -5   1   1     2704.18     2992.16     52.44 o 
  -4   1   1     9341.92     9326.26     95.91 o 
  -3   1   1    43896.36    45602.77    410.18 o 
  -2   1   1    19101.89    20457.93    199.49 o 
  -1   1   1     2873.47     3108.08     43.81 o 
   0   1   1    30307.14    30058.04    191.75 o 
   1   1   1    25181.57    26073.61    156.87 o 
   2   1   1     4757.34     4838.75     29.25 o 
   3   1   1    12570.91    13202.23     71.23 o 
   4   1   1    28347.90    28597.53    192.69 o 
   5   1   1    26777.63    26961.01    230.98 o 
   6   1   1      847.71     1007.62     16.09 o 
   7   1   1     6076.52     5903.28    136.56 o 
   8   1   1    13083.86    14063.44    218.22 o 
   9   1   1    15334.96    15945.27    257.12 o 
  10   1   1     2548.93     2790.05     66.95 o 
  11   1   1     9728.40     9788.80    238.16 o 
  12   1   1     8380.40     8654.37    137.82 o 
  13   1   1     4489.40     4787.22     90.62 o 
  14   1   1     1049.66     1110.90     37.33 o 
  15   1   1     4576.67     4640.87     96.32 o 
  16   1   1     1822.51     1994.29     54.26 o 
  17   1   1     1712.26     1762.92     52.29 o 
  18   1   1      355.42      313.46     22.85 o 
  19   1   1     2899.07     2923.26     78.53 o 
  20   1   1     1141.85     1070.60     45.44 o 
  21   1   1      185.28      194.94     22.41 o 
  22   1   1      731.33      686.17     37.54 o 
  23   1   1      972.81     1026.26     75.25 o 
  24   1   1      334.73      370.61     43.55 o 
  25   1   1       18.60       49.34     40.19 o 
 -26   2   1        2.58       65.53     51.07 o 
 -25   2   1      763.76      893.30    146.47 o 
 -24   2   1        3.74       32.45     25.66 o 
 -23   2   1      809.90      710.28     53.21 o 
 -22   2   1      224.96      190.26     30.74 o 
 -21   2   1     3684.85     3470.04     93.85 o 
 -20   2   1     1127.34     1043.82     42.12 o 
 -19   2   1     1025.93      974.35     39.49 o 
 -18   2   1      119.62      223.33     31.64 o 
 -17   2   1     5821.25     5694.42    115.59 o 
 -16   2   1     1270.43     1111.83     35.31 o 
 -15   2   1     1010.05     1038.45     35.57 o 
 -14   2   1      213.96      533.53     92.36 o 
 -13   2   1    20734.25    20493.40    336.03 o 
 -12   2   1     1582.42     1721.99     43.61 o 
 -11   2   1      248.38      293.97     16.43 o 
 -10   2   1        4.07      149.78     14.61 o 
  -9   2   1    31565.71    29002.24   1633.60 o 
  -8   2   1       61.86      151.36     14.16 o 
  -7   2   1       44.33      126.47     23.85 o 
  -6   2   1    12194.57    12310.19    229.58 o 
  -5   2   1    48303.55    45125.37   1295.85 o 
  -4   2   1      213.63      649.22     20.81 o 
  -3   2   1     1484.63     1648.74     38.66 o 
  -2   2   1    25583.93    25217.51    248.29 o 
  -1   2   1    47441.08    48685.79    513.47 o 
   0   2   1     3471.69     3807.20     50.33 o 
   1   2   1    16836.05    17328.57    189.91 o 
   2   2   1    28220.17    28581.60    265.49 o 
   3   2   1    28814.58    28514.90    264.52 o 
   4   2   1    15439.10    15723.25    153.63 o 
   5   2   1    16150.17    17175.57    171.42 o 
   6   2   1     3890.75     4028.61     52.22 o 
   7   2   1    13579.39    13660.94    152.99 o 
   8   2   1      954.09     1217.73     29.11 o 
   9   2   1    15502.21    15048.60    234.91 o 
  10   2   1     7567.41     7581.06    108.44 o 
  11   2   1     7392.17     7268.32    110.20 o 
  12   2   1       96.59      220.15     14.01 o 
  13   2   1     8784.67     8216.13    154.86 o 
  14   2   1     3344.58     3233.19     76.55 o 
  15   2   1      968.15      877.42     35.69 o 
  16   2   1     4514.47     4356.24    130.14 o 
  17   2   1     3407.94     3185.33    182.57 o 
  18   2   1     3833.85     3653.00    105.11 o 
  19   2   1      328.69      310.83     54.95 o 
  20   2   1      669.14      611.78     33.24 o 
  21   2   1     1922.63     1787.61     72.25 o 
  22   2   1      807.76      847.04     58.14 o 
  23   2   1        0.23      180.20     79.02 o 
  24   2   1      421.33      371.08     78.06 o 
  25   2   1      656.08      709.90    100.68 o 
 -24   3   1        2.89        3.78     32.28 o 
 -23   3   1       12.32      148.07    112.75 o 
 -22   3   1      133.61      166.16     53.03 o 
 -21   3   1      878.60      771.49     62.60 o 
 -20   3   1      257.01      207.61     24.60 o 
 -19   3   1      355.82      372.09     28.94 o 
 -18   3   1       50.65       72.29     13.48 o 
 -17   3   1      433.49      425.86     23.22 o 
 -16   3   1       31.65       97.24     33.26 o 
 -15   3   1     2190.90     2021.12    104.12 o 
 -14   3   1     1219.87     1109.37     37.26 o 
 -13   3   1      336.05      309.65     20.17 o 
 -12   3   1      770.76      761.79     28.96 o 
 -11   3   1     1636.43     1583.32     43.77 o 
 -10   3   1      214.69      228.32     22.06 o 
  -9   3   1      160.39      256.28     32.46 o 
  -8   3   1     1464.06     1491.60     60.60 o 
  -7   3   1     8172.19     8203.79    130.48 o 
  -6   3   1     3757.52     3816.41     68.71 o 
  -5   3   1      132.25      164.22     11.05 o 
  -4   3   1      129.74      175.13     22.08 o 
  -3   3   1     1998.55     1957.17     37.22 o 
  -2   3   1     1024.51     1132.55     26.18 o 
  -1   3   1     1181.51     1306.40     28.18 o 
   0   3   1     4528.22     4640.02     74.96 o 
   1   3   1     2042.33     1978.13     38.21 o 
   2   3   1      684.06      725.41     18.78 o 
   3   3   1     1031.84     1055.82     23.51 o 
   4   3   1      551.57      494.59     20.18 o 
   5   3   1     2188.33     2259.85     43.38 o 
   6   3   1       20.37      167.66     25.73 o 
   7   3   1     5026.47     5076.43    119.03 o 
   8   3   1     2428.27     2416.51     49.82 o 
   9   3   1      146.79      204.14     14.20 o 
  10   3   1       30.98       59.97     11.53 o 
  11   3   1     2033.91     1850.92     40.92 o 
  12   3   1       87.70      102.97     10.05 o 
  13   3   1       79.49       87.90     14.72 o 
  14   3   1      430.13      364.70     24.77 o 
  15   3   1     1798.64     1592.17     78.42 o 
  16   3   1      648.04      590.00     47.72 o 
  17   3   1       14.89       55.41     35.41 o 
  18   3   1       46.00       61.35     22.55 o 
  19   3   1      731.74      733.36     52.34 o 
  20   3   1        0.47      -19.57     20.74 o 
  21   3   1      181.92      215.22     31.65 o 
  22   3   1      247.19      220.63     49.51 o 
  23   3   1      162.87      238.96     63.64 o 
 -22   4   1       21.03       22.12     34.67 o 
 -21   4   1      226.71      233.76     82.39 o 
 -20   4   1        6.69       21.12     23.34 o 
 -19   4   1       24.15       21.69     16.98 o 
 -18   4   1      313.73      311.34     33.52 o 
 -17   4   1      508.79      434.48     39.02 o 
 -16   4   1       71.75      112.01     22.38 o 
 -15   4   1      102.80      157.42     20.11 o 
 -14   4   1       89.21      152.54     24.18 o 
 -13   4   1      232.53      324.39     26.75 o 
 -12   4   1       47.85       63.67     27.18 o 
 -11   4   1       21.41       33.32     10.86 o 
 -10   4   1      737.57      778.43     52.16 o 
  -9   4   1      558.90      497.51     25.91 o 
  -8   4   1      197.67      253.63     18.09 o 
  -7   4   1      195.45      175.76     15.38 o 
  -6   4   1      434.63      405.89     30.97 o 
  -5   4   1      473.76      417.48     20.43 o 
  -4   4   1       53.93      112.27     12.61 o 
  -3   4   1        0.22       53.86     23.42 o 
  -2   4   1      403.66      444.04     18.92 o 
  -1   4   1      807.14      778.50     25.90 o 
   0   4   1      245.98      377.17     18.39 o 
   1   4   1       75.45       73.37     11.65 o 
   2   4   1      538.54      495.35     21.11 o 
   3   4   1      848.91      772.48     25.50 o 
   4   4   1      508.63      604.62     21.87 o 
   5   4   1       56.08       88.51     13.65 o 
   6   4   1      250.95      226.41     19.23 o 
   7   4   1     1039.35      925.63     35.01 o 
   8   4   1        4.13       15.32     11.08 o 
   9   4   1        2.28       24.24     10.69 o 
  10   4   1      564.99      477.05     27.31 o 
  11   4   1      516.62      498.91     38.81 o 
  12   4   1      418.14      438.19     40.48 o 
  13   4   1       32.51       57.61     22.03 o 
  14   4   1       46.72       38.69     20.40 o 
  15   4   1      685.02      674.39     48.94 o 
  16   4   1       23.68       23.01     19.56 o 
  17   4   1        7.70        0.43     15.50 o 
  18   4   1      109.59      101.57     27.70 o 
  19   4   1      251.88      324.38     44.40 o 
  20   4   1       23.98       -0.84     15.54 o 
  21   4   1       27.64       49.82     53.08 o 
 -19   5   1      319.49      257.09     48.40 o 
 -18   5   1        1.78        0.31     14.26 o 
 -17   5   1       49.63       40.10     21.91 o 
 -16   5   1       60.99       80.61     24.87 o 
 -15   5   1      862.68      744.24     52.09 o 
 -14   5   1       32.26       26.52     19.65 o 
 -13   5   1       61.63       81.07     29.77 o 
 -12   5   1       78.18      114.75     23.26 o 
 -11   5   1      968.74      908.35     58.42 o 
 -10   5   1       96.92      106.16     19.73 o 
  -9   5   1        0.23        4.12     11.50 o 
  -8   5   1      271.74      291.43     30.32 o 
  -7   5   1      643.54      574.67     39.18 o 
  -6   5   1      269.29      230.89     25.20 o 
  -5   5   1      169.73      239.73     34.30 o 
  -4   5   1      716.28      727.54     30.66 o 
  -3   5   1     1171.05     1132.50     38.80 o 
  -2   5   1       30.39      129.97     25.26 o 
  -1   5   1        4.55       18.82     10.84 o 
   0   5   1      195.58      213.81     17.01 o 
   1   5   1      601.32      576.03     28.83 o 
   2   5   1       10.04       25.92     18.19 o 
   3   5   1      187.95      200.75     21.17 o 
   4   5   1     1455.58     1346.24     50.45 o 
   5   5   1     1300.66     1346.84     64.14 o 
   6   5   1      314.00      438.34     36.73 o 
   7   5   1      109.32       95.25     29.35 o 
   8   5   1      400.56      354.03     36.61 o 
   9   5   1      553.75      561.85     46.61 o 
  10   5   1      141.46      208.21     31.15 o 
  11   5   1      136.63      129.69     27.46 o 
  12   5   1      188.96      229.62     32.58 o 
  13   5   1      591.19      612.62     50.81 o 
  14   5   1      101.16      106.23     28.07 o 
  15   5   1      270.80      189.24     32.94 o 
  16   5   1       54.72      100.91     34.49 o 
  17   5   1      129.55      113.09     34.79 o 
  18   5   1       48.11       59.58     26.83 o 
 -15   6   1       19.76        5.10     18.39 o 
 -14   6   1        3.69       45.19     41.84 o 
 -13   6   1       66.73       71.89     26.39 o 
 -12   6   1       11.13       32.65     22.17 o 
 -11   6   1       28.89       35.18     21.22 o 
 -10   6   1        7.28       -4.87     17.83 o 
  -9   6   1      161.86      224.43     30.96 o 
  -8   6   1       14.32      -13.32     16.34 o 
  -7   6   1       21.25        6.51     18.08 o 
  -6   6   1       22.22       87.27     39.24 o 
  -5   6   1      190.26      243.50     25.67 o 
  -4   6   1       33.35        1.03     11.68 o 
  -3   6   1        0.60        3.20      9.51 o 
  -2   6   1      255.33      198.08     21.75 o 
  -1   6   1      201.44      198.16     22.63 o 
   0   6   1       79.33      126.66     21.82 o 
   1   6   1       82.29      115.79     35.00 o 
   2   6   1        7.27       25.44     20.42 o 
   3   6   1      183.84      197.02     26.60 o 
   4   6   1       87.68      112.29     26.37 o 
   5   6   1      157.65      184.30     29.69 o 
   6   6   1       56.15       70.91     23.17 o 
   7   6   1       42.56       60.07     21.25 o 
   8   6   1        2.82        2.93     16.69 o 
   9   6   1      154.52      236.56     35.47 o 
  10   6   1        4.38       77.04     44.08 o 
  11   6   1       38.39       40.24     23.25 o 
  12   6   1       36.83        9.66     19.18 o 
  13   6   1       71.18      121.78     32.13 o 
  14   6   1        7.04       12.88     20.69 o 
  -7   7   1        2.47       20.81     26.60 o 
  -6   7   1        0.18       21.62     27.84 o 
  -5   7   1        4.14        6.22     24.01 o 
  -4   7   1        2.67       46.71     44.33 o 
  -3   7   1        0.27       30.84     39.51 o 
  -1   7   1        0.60      -14.74     25.18 o 
   0   7   1        2.34       60.49     29.21 o 
   1   7   1        0.47       16.46     26.47 o 
   2   7   1        5.36       19.54     30.84 o 
   3   7   1       18.16       35.60     31.32 o 
   4   7   1        2.04      -17.75     25.47 o 
   5   7   1        0.76       42.00     25.72 o 
   6   7   1       15.51       85.56     37.98 o 
 -27   0   2       75.43       41.15     39.65 o 
 -26   0   2     1599.66     1672.34    139.94 o 
 -25   0   2      823.63      811.40    125.76 o 
 -24   0   2      509.41      497.18     69.13 o 
 -23   0   2      507.51      572.74     74.09 o 
 -22   0   2     3851.26     3901.19    202.35 o 
 -21   0   2     2498.08     2440.80    143.16 o 
 -20   0   2       68.56       97.60     50.36 o 
 -19   0   2     5588.04     6002.84    172.50 o 
 -18   0   2     5112.44     5107.93    144.57 o 
 -17   0   2     1297.37     1381.31     55.50 o 
 -16   0   2     1297.81     1470.41    123.08 o 
 -15   0   2     7273.31     8365.32    194.78 o 
 -14   0   2    24746.99    25435.32    487.24 o 
 -13   0   2     2921.39     3263.89     80.15 o 
 -12   0   2     3321.19     3885.42    419.52 o 
 -11   0   2    44272.33    45921.32    735.41 o 
 -10   0   2    44121.97    45044.85    665.60 o 
  -9   0   2     2651.99     2761.89     63.84 o 
  -8   0   2    13467.71    14052.67    186.70 o 
  -7   0   2    40265.26    39397.00    444.60 o 
  -6   0   2    62680.21    56737.98    713.04 o 
  -5   0   2        4.16       23.46      1.74 o 
  -4   0   2     1009.94     1023.27     22.46 o 
  -3   0   2    30204.98    29998.14    194.67 o 
   1   0   2    35942.06    32279.92    256.88 o 
   2   0   2       35.89       65.31      9.94 o 
   3   0   2      668.27      686.82     21.69 o 
   4   0   2    54656.73    52416.33    825.80 o 
   5   0   2    53533.82    49753.70    672.53 o 
   6   0   2     7740.02     8131.04    131.36 o 
   7   0   2     7649.66     7873.65    138.17 o 
   8   0   2    24550.22    25303.65    487.63 o 
   9   0   2    60016.32    61584.69   1071.63 o 
  10   0   2     1318.32     1473.55     50.66 o 
  11   0   2     7796.16     7791.87    172.87 o 
  12   0   2    11381.69    11873.05    264.52 o 
  13   0   2    14441.68    14841.41    340.40 o 
  14   0   2     1227.65     1619.11    193.79 o 
  15   0   2     5011.73     5116.17    149.89 o 
  16   0   2      844.35      965.04     67.13 o 
  17   0   2     8600.10     8850.76    256.19 o 
  18   0   2       28.96      122.07     51.03 o 
  19   0   2     6461.03     6748.22    274.12 o 
  20   0   2      583.36      698.57     54.32 o 
  21   0   2      885.38      928.33     68.17 o 
  22   0   2      201.96      149.19     32.23 o 
  23   0   2     2849.53     3059.65    185.33 o 
  24   0   2      341.21      402.99     62.96 o 
  25   0   2      161.84      140.69     49.06 o 
 -27   1   2      297.14      249.28     53.55 o 
 -26   1   2      129.35      123.87     32.11 o 
 -25   1   2       20.29       44.46     23.58 o 
 -24   1   2      838.94      849.57     62.49 o 
 -23   1   2      677.07      676.30     55.16 o 
 -22   1   2      101.25      127.87     28.52 o 
 -21   1   2      483.44      468.40     33.49 o 
 -20   1   2     2891.25     2789.10     72.45 o 
 -19   1   2      283.75      265.76     26.19 o 
 -18   1   2        6.41       24.83     10.34 o 
 -17   1   2      825.11      999.78     31.87 o 
 -16   1   2     5367.28     5174.88     94.94 o 
 -15   1   2     2313.30     2304.73     49.20 o 
 -14   1   2       38.33      353.80     69.38 o 
 -13   1   2     6501.67     6872.91    108.41 o 
 -12   1   2     6049.92     6113.63     86.31 o 
 -11   1   2     5017.98     4931.09     67.30 o 
 -10   1   2     2782.93     2482.59     36.40 o 
  -9   1   2    13043.83    13089.71    138.67 o 
  -8   1   2    18907.95    19009.80    183.72 o 
  -7   1   2     3178.25     3273.90     44.50 o 
  -6   1   2     4063.03     3997.95     40.04 o 
  -5   1   2    34232.47    34336.82    360.80 o 
  -4   1   2      148.31      185.03     11.95 o 
  -3   1   2     2560.93     2572.85     30.19 o 
  -2   1   2    22505.81    22530.92    179.58 o 
  -1   1   2    10313.26    10762.12     64.06 o 
   0   1   2    13315.90    14242.88     96.10 o 
   1   1   2     1920.41     2075.99     17.48 o 
   2   1   2      426.67      380.62     10.42 o 
   3   1   2    39024.58    37216.37    297.60 o 
   4   1   2      857.73     1034.86     15.59 o 
   5   1   2     2942.31     2986.37     37.64 o 
   6   1   2    15120.84    14632.08    148.97 o 
   7   1   2    17125.05    17013.13    187.47 o 
   8   1   2      497.23      536.04     16.70 o 
   9   1   2     6841.11     6964.16    130.57 o 
  10   1   2     3624.85     3701.20     84.63 o 
  11   1   2    10423.17    10717.44    215.20 o 
  12   1   2      182.63      182.40     18.03 o 
  13   1   2     4183.67     4298.31     84.67 o 
  14   1   2     1046.03     1115.58     36.75 o 
  15   1   2     1753.92     1780.31     51.38 o 
  16   1   2        3.21       12.33     10.74 o 
  17   1   2     1397.16     1417.97     47.41 o 
  18   1   2      916.02      930.98     39.92 o 
  19   1   2     1166.75     1165.90     46.82 o 
  20   1   2       37.21       51.85     15.93 o 
  21   1   2     1564.60     1562.15     60.13 o 
  22   1   2      102.88      142.52     21.94 o 
  23   1   2       63.16      105.78     27.59 o 
  24   1   2       33.23       53.96     54.93 o 
  25   1   2      723.36      672.79     92.66 o 
 -26   2   2       63.90       88.47     49.91 o 
 -25   2   2        0.65        0.50     20.21 o 
 -24   2   2       32.26       49.91     29.01 o 
 -23   2   2      279.96      283.51     35.67 o 
 -22   2   2      108.40      152.29     28.24 o 
 -21   2   2      100.77      100.40     19.87 o 
 -20   2   2       26.69       39.18     11.81 o 
 -19   2   2      494.45      498.68     26.30 o 
 -18   2   2      262.18      283.08     18.84 o 
 -17   2   2       41.04       34.92     10.03 o 
 -16   2   2       25.76       54.67     13.97 o 
 -15   2   2      593.79      560.91     26.00 o 
 -14   2   2      125.60      123.29     14.72 o 
 -13   2   2      530.74      461.84     19.27 o 
 -12   2   2      403.61      465.03     16.85 o 
 -11   2   2     1713.79     1638.16     32.61 o 
 -10   2   2      286.85      288.32     26.46 o 
  -9   2   2     2886.30     2834.28     94.75 o 
  -8   2   2        0.87       10.77      9.43 o 
  -7   2   2       46.76       72.55      8.36 o 
  -6   2   2      281.14      234.27     11.51 o 
  -5   2   2      117.14       77.76      7.57 o 
  -4   2   2        5.75       28.25      8.96 o 
  -3   2   2     2257.54     2432.73     44.03 o 
  -2   2   2     3816.05     3746.09     49.86 o 
  -1   2   2      516.13      406.62      9.72 o 
   0   2   2      307.45      397.69      8.98 o 
   1   2   2     1691.84     1783.14     29.13 o 
   2   2   2      459.84      287.40      6.03 o 
   3   2   2     1253.79     1172.74     17.08 o 
   4   2   2        8.80        9.45      4.57 o 
   5   2   2        3.39        1.85      7.45 o 
   6   2   2     1303.69     1190.29     18.32 o 
   7   2   2      950.16     1055.18     18.36 o 
   8   2   2      105.69       82.52      7.78 o 
   9   2   2     1306.54     1349.70     26.75 o 
  10   2   2     1054.40      956.38     25.15 o 
  11   2   2       26.38       20.52      7.14 o 
  12   2   2       50.79       38.57      8.59 o 
  13   2   2      524.78      500.20     21.96 o 
  14   2   2      760.72      722.26     27.67 o 
  15   2   2        2.03       69.65     20.73 o 
  16   2   2      100.64      107.21     13.46 o 
  17   2   2      340.40      344.92     25.84 o 
  18   2   2       73.85      115.98     18.08 o 
  19   2   2        4.34        7.55     11.41 o 
  20   2   2       37.12       38.60     20.44 o 
  21   2   2      343.94      334.06     38.36 o 
  22   2   2      146.99      208.69     34.67 o 
  23   2   2       38.04      170.17     69.38 o 
  24   2   2       19.35        4.22     44.33 o 
 -25   3   2      285.95      245.80     67.89 o 
 -24   3   2      583.63      479.72     75.55 o 
 -23   3   2      139.32      110.64     48.15 o 
 -22   3   2        0.05       -5.61     20.89 o 
 -21   3   2      459.62      405.46     39.27 o 
 -20   3   2     1905.43     1773.79     63.41 o 
 -19   3   2       35.12       35.09     17.18 o 
 -18   3   2        1.09       20.29     17.75 o 
 -17   3   2     2365.72     2149.50     66.33 o 
 -16   3   2     2727.39     2493.98     70.05 o 
 -15   3   2      166.65      198.39     19.98 o 
 -14   3   2      373.62      463.28     30.72 o 
 -13   3   2     3512.32     3131.95     76.35 o 
 -12   3   2     3788.13     3759.01     85.83 o 
 -11   3   2        7.39       34.60     10.20 o 
 -10   3   2      682.14      840.84     88.24 o 
  -9   3   2     6875.49     6532.95    118.72 o 
  -8   3   2     2525.48     2435.15     54.79 o 
  -7   3   2      119.60      250.63     41.94 o 
  -6   3   2     1752.49     1908.09     45.53 o 
  -5   3   2     5905.94     5449.05     88.49 o 
  -4   3   2     5480.01     5229.22     77.91 o 
  -3   3   2       80.72      234.45     17.88 o 
  -2   3   2     2983.33     3140.06     58.02 o 
  -1   3   2    16490.11    15862.16    217.09 o 
   0   3   2     5913.30     5681.02     77.50 o 
   1   3   2     1669.53     1845.64     32.12 o 
   2   3   2     2674.05     2548.65     37.21 o 
   3   3   2     6474.49     6298.10     78.28 o 
   4   3   2     2898.86     2757.33     38.43 o 
   5   3   2     2009.94     1973.32     28.23 o 
   6   3   2      672.86      678.80     38.39 o 
   7   3   2     7639.85     7438.67    129.28 o 
   8   3   2     1083.77     1057.06     39.60 o 
   9   3   2      778.08      789.27     29.62 o 
  10   3   2     1602.33     1539.64     46.00 o 
  11   3   2     3617.17     3298.92     79.47 o 
  12   3   2      980.76      949.06     48.29 o 
  13   3   2     1565.42     1412.34     47.82 o 
  14   3   2      937.31      788.76     36.48 o 
  15   3   2     2300.13     2213.13     88.89 o 
  16   3   2       29.72       84.74     35.31 o 
  17   3   2      774.65      728.07     53.87 o 
  18   3   2      717.74      728.75     54.52 o 
  19   3   2      695.51      682.62     53.65 o 
  20   3   2      118.88      166.18     30.69 o 
  21   3   2      581.19      571.67     50.19 o 
  22   3   2      111.16      116.43     36.16 o 
  23   3   2      294.36      290.90     68.48 o 
 -23   4   2       30.21       34.06     39.03 o 
 -22   4   2      175.05      210.06    106.00 o 
 -21   4   2      328.71      265.80     63.10 o 
 -20   4   2       57.55       81.93     28.14 o 
 -19   4   2      389.50      313.20     31.15 o 
 -18   4   2      352.12      400.49     34.59 o 
 -17   4   2      756.80      671.19     37.29 o 
 -16   4   2       87.62      139.43     18.67 o 
 -15   4   2     1560.75     1387.13     53.57 o 
 -14   4   2     2173.30     2040.39     64.02 o 
 -13   4   2       10.81       73.06     19.68 o 
 -12   4   2      179.20      238.52     18.10 o 
 -11   4   2     2295.85     2073.92     52.66 o 
 -10   4   2     1461.23     1356.30     41.36 o 
  -9   4   2      621.35      704.40     34.82 o 
  -8   4   2      300.67      468.69     22.63 o 
  -7   4   2     2363.98     2196.38     51.31 o 
  -6   4   2     3879.73     3663.30     74.51 o 
  -5   4   2       27.96      126.66     13.49 o 
  -4   4   2        7.86       83.64     17.85 o 
  -3   4   2     2581.94     2445.31     52.89 o 
  -2   4   2      850.84      861.27     26.58 o 
  -1   4   2        2.65       45.38     15.33 o 
   0   4   2     1017.95     1097.09     29.59 o 
   1   4   2     2514.79     2580.49     73.21 o 
   2   4   2       12.20       52.47     18.90 o 
   3   4   2       79.42       92.60     12.12 o 
   4   4   2     2739.14     2754.43     75.90 o 
   5   4   2     3011.12     3096.87     73.98 o 
   6   4   2      211.87      256.03     24.89 o 
   7   4   2      842.35      812.34     33.00 o 
   8   4   2     1295.64     1272.56     57.85 o 
   9   4   2     2514.63     2371.54     87.27 o 
  10   4   2      101.16      129.96     23.82 o 
  11   4   2      167.29      246.49     31.30 o 
  12   4   2     1369.75     1413.18     70.31 o 
  13   4   2     2038.82     1921.00     87.85 o 
  14   4   2      174.23      193.00     32.86 o 
  15   4   2     1017.90     1096.28     65.74 o 
  16   4   2      195.13      177.81     31.73 o 
  17   4   2      333.91      357.61     42.07 o 
  18   4   2       24.50       19.73     21.74 o 
  19   4   2      665.47      635.28     55.15 o 
  20   4   2       59.88       33.05     23.14 o 
  21   4   2       20.07      -22.29     28.02 o 
 -20   5   2        6.57        3.60     27.29 o 
 -19   5   2      152.90      186.83     41.50 o 
 -18   5   2       26.66       -9.66     17.21 o 
 -17   5   2       12.64       12.14     17.00 o 
 -16   5   2       91.04      123.34     27.58 o 
 -15   5   2      216.05      319.80     36.65 o 
 -14   5   2        7.71       -8.47     15.90 o 
 -13   5   2      171.95      144.84     26.74 o 
 -12   5   2        0.60       54.57     31.57 o 
 -11   5   2      362.05      452.30     38.30 o 
 -10   5   2       52.46       87.39     18.22 o 
  -9   5   2       19.28       61.90     31.97 o 
  -8   5   2      244.09      220.40     19.33 o 
  -7   5   2      313.19      410.70     24.01 o 
  -6   5   2       19.95       34.85     12.28 o 
  -5   5   2      496.36      487.04     26.10 o 
  -4   5   2      116.79      121.26     15.45 o 
  -3   5   2      710.05      760.07     31.12 o 
  -2   5   2      625.41      735.75     30.43 o 
  -1   5   2       29.33       69.61     13.55 o 
   0   5   2      257.05      154.40     27.30 o 
   1   5   2      165.10      140.64     18.48 o 
   2   5   2        9.50      102.81     18.82 o 
   3   5   2      475.18      539.52     41.45 o 
   4   5   2      561.36      604.87     43.12 o 
   5   5   2       36.80       37.80     27.74 o 
   6   5   2      404.08      395.54     38.24 o 
   7   5   2        5.52       16.44     15.62 o 
   8   5   2        8.77       12.87     26.57 o 
   9   5   2       97.09      145.29     36.52 o 
  10   5   2        8.47       70.67     22.26 o 
  11   5   2      208.27      207.39     33.21 o 
  12   5   2      105.44      159.27     31.79 o 
  13   5   2      108.54      136.41     30.89 o 
  14   5   2      113.80      173.46     32.43 o 
  15   5   2        8.01      -16.27     26.63 o 
  16   5   2       65.94      149.44     32.86 o 
  17   5   2       59.57      121.17     43.32 o 
  18   5   2        2.75       -1.72     22.67 o 
 -15   6   2       77.52       51.56     22.94 o 
 -14   6   2        2.29       82.22     36.16 o 
 -13   6   2       48.65       70.91     25.31 o 
 -12   6   2        1.50        3.14     15.84 o 
 -11   6   2       20.39       39.07     21.16 o 
 -10   6   2       48.13       53.62     22.07 o 
  -9   6   2      117.12      187.19     29.90 o 
  -8   6   2       14.44       19.00     16.63 o 
  -7   6   2      110.46      119.65     21.70 o 
  -6   6   2       67.76       93.41     26.21 o 
  -5   6   2      146.03      164.08     21.84 o 
  -4   6   2       11.88       11.02     12.25 o 
  -3   6   2        1.73       32.14     19.31 o 
  -2   6   2        7.29        7.63     12.25 o 
  -1   6   2       56.44      108.80     18.99 o 
   0   6   2        0.98       -0.52     14.09 o 
   1   6   2       16.60       13.00     15.88 o 
   2   6   2      189.58      324.92     35.78 o 
   3   6   2       22.98      -16.41     16.41 o 
   4   6   2       23.50       55.01     22.85 o 
   5   6   2       37.39       17.44     17.93 o 
   6   6   2       93.46      160.04     34.08 o 
   7   6   2        0.05       62.12     46.17 o 
   8   6   2       21.17       13.82     18.29 o 
   9   6   2       25.45       17.79     18.50 o 
  10   6   2       52.12      126.90     35.47 o 
  11   6   2        4.30        6.30     17.87 o 
  12   6   2        6.73        9.55     22.25 o 
  13   6   2       45.35        9.27     20.02 o 
  -7   7   2        1.19       50.56     32.52 o 
  -6   7   2       17.46       -3.73     22.76 o 
  -5   7   2       53.41       51.21     32.76 o 
  -3   7   2        9.38       -9.58     21.72 o 
  -2   7   2        3.66        7.88     23.44 o 
  -1   7   2        3.75        1.61     17.80 o 
   0   7   2       19.01       26.15     25.47 o 
   1   7   2        0.19       38.40     31.68 o 
   2   7   2        0.53       48.03     37.44 o 
   3   7   2       56.66       11.94     23.64 o 
   4   7   2       30.61       39.44     27.06 o 
   5   7   2        8.21       -8.90     23.05 o 
 -27   1   3        0.00        2.50     18.81 o 
 -26   1   3      420.80      450.14     50.44 o 
 -25   1   3      326.07      392.71     56.48 o 
 -24   1   3      221.34      280.92     37.05 o 
 -23   1   3       53.21       63.92     29.63 o 
 -22   1   3     3614.06     3649.87    137.12 o 
 -21   1   3      997.95      909.65     53.83 o 
 -20   1   3      242.41      243.09     31.38 o 
 -19   1   3        2.43       77.39     31.36 o 
 -18   1   3     4295.93     4292.49     85.20 o 
 -17   1   3     2664.00     2588.66     54.97 o 
 -16   1   3      766.12      735.02     25.65 o 
 -15   1   3       49.20      266.91     39.07 o 
 -14   1   3    15129.58    15625.52    214.00 o 
 -13   1   3     1038.53      963.99     35.91 o 
 -12   1   3       88.90      139.62      8.50 o 
 -11   1   3      460.25      455.37     26.45 o 
 -10   1   3    29615.66    30018.78    306.61 o 
  -9   1   3     6313.87     6476.71     69.56 o 
  -8   1   3     2279.47     2406.45     28.57 o 
  -7   1   3     2186.96     2573.39    147.86 o 
  -6   1   3    35403.69    36073.63    302.91 o 
  -5   1   3      282.68      445.72     40.53 o 
  -4   1   3     4921.91     5187.85     65.60 o 
  -3   1   3    16380.63    16853.56    209.23 o 
  -2   1   3   112484.51   116625.46   1173.36 o 
  -1   1   3     5870.37     5914.86     44.12 o 
   0   1   3    30381.76    30708.88    163.88 o 
   1   1   3     4471.15     4397.65     36.56 o 
   2   1   3    31866.75    32048.67    220.49 o 
   3   1   3      651.19      630.46     15.44 o 
   4   1   3    14143.96    14311.71    126.35 o 
   5   1   3     2579.65     2707.07     33.37 o 
   6   1   3    19511.40    20472.43    218.85 o 
   7   1   3      447.98      681.50     48.01 o 
   8   1   3    18822.09    18962.35    233.91 o 
   9   1   3       70.93      133.43     13.50 o 
  10   1   3     6591.88     6565.66    142.98 o 
  11   1   3        5.58        2.48     11.17 o 
  12   1   3    12664.26    12685.68    275.49 o 
  13   1   3        3.07        4.02      8.17 o 
  14   1   3     1049.34     1071.88     35.86 o 
  15   1   3      147.12      196.05     19.01 o 
  16   1   3     5696.79     5557.11    124.58 o 
  17   1   3      184.71      244.04     22.05 o 
  18   1   3      881.21      920.90     41.15 o 
  19   1   3       63.33       82.74     17.98 o 
  20   1   3     3223.27     3157.28     95.12 o 
  21   1   3       15.89       19.99     14.31 o 
  22   1   3       34.14       86.39     22.73 o 
  23   1   3       70.72       87.52     33.48 o 
  24   1   3      808.17      860.98     91.76 o 
 -26   2   3      699.91      647.95     94.93 o 
 -25   2   3        3.92       -0.83     16.00 o 
 -24   2   3     1017.54     1046.25     81.92 o 
 -23   2   3      806.59      810.98     58.42 o 
 -22   2   3     1290.31     1133.74     74.16 o 
 -21   2   3        9.27      100.54     32.10 o 
 -20   2   3     3197.13     3048.03     93.88 o 
 -19   2   3     1045.01      881.09     32.14 o 
 -18   2   3      238.35      232.91     16.47 o 
 -17   2   3      485.14      560.58     62.10 o 
 -16   2   3    16122.73    15403.54    244.82 o 
 -15   2   3     3515.53     3375.66     66.01 o 
 -14   2   3       92.00      129.69     11.33 o 
 -13   2   3       38.82      150.28     24.87 o 
 -12   2   3    23710.22    22822.61    297.26 o 
 -11   2   3      365.08      505.40     28.65 o 
 -10   2   3      195.91      221.79     10.73 o 
  -9   2   3     4612.47     5442.00    220.44 o 
  -8   2   3    55558.20    52757.51   1960.25 o 
  -7   2   3      991.88     1235.55     66.46 o 
  -6   2   3      193.20      246.21     14.37 o 
  -5   2   3     1655.25     1877.52     29.37 o 
  -4   2   3    27573.60    27584.98    339.95 o 
  -3   2   3      215.71      417.67     13.73 o 
  -2   2   3     4279.35     4663.61     52.73 o 
  -1   2   3    10090.06    10434.83    101.80 o 
   0   2   3    19200.75    19990.10    175.22 o 
   1   2   3     1136.82     1477.52     43.39 o 
   2   2   3    18887.13    18437.27    192.51 o 
   3   2   3      155.80       96.28     12.75 o 
   4   2   3    24871.65    24600.47    249.32 o 
   5   2   3      340.48      895.82     38.25 o 
   6   2   3    30038.95    29300.43    259.01 o 
   7   2   3      464.82      463.55     19.68 o 
   8   2   3    15349.23    13734.49    375.64 o 
   9   2   3       21.36      387.11     41.37 o 
  10   2   3    14839.66    13988.55    192.57 o 
  11   2   3      275.91      309.40     23.14 o 
  12   2   3     5988.69     5641.02     99.66 o 
  13   2   3      411.62      426.93     26.43 o 
  14   2   3    10156.50     9888.67    215.91 o 
  15   2   3      179.48      202.99     18.58 o 
  16   2   3     1354.32     1328.29     42.68 o 
  17   2   3        4.85       13.14     15.65 o 
  18   2   3     3953.50     3740.08    115.17 o 
  19   2   3       76.12       89.99     27.07 o 
  20   2   3       73.63       71.99     26.08 o 
  21   2   3        3.20        8.35     19.06 o 
  22   2   3     2454.93     2329.14    113.69 o 
  23   2   3        2.73      -29.43     38.14 o 
 -25   3   3       11.65      -16.38     47.22 o 
 -24   3   3      231.88      285.43     67.49 o 
 -23   3   3       64.16       37.59     26.91 o 
 -22   3   3      226.44      246.51     44.62 o 
 -21   3   3      196.82      200.48     28.06 o 
 -20   3   3      835.44      858.53     41.77 o 
 -19   3   3      186.35      155.15     16.18 o 
 -18   3   3      497.62      440.78     23.84 o 
 -17   3   3       35.02       71.98     21.50 o 
 -16   3   3     1108.80     1035.52     33.65 o 
 -15   3   3      181.45      234.14     29.59 o 
 -14   3   3     1821.29     1869.93     48.99 o 
 -13   3   3       84.87      161.89     33.83 o 
 -12   3   3      856.56      856.91     27.23 o 
 -11   3   3       25.70      131.18     25.80 o 
 -10   3   3     3411.77     3342.21     63.75 o 
  -9   3   3      338.52      373.91     26.94 o 
  -8   3   3       89.69      125.34     14.81 o 
  -7   3   3     1030.26     1078.92     28.16 o 
  -6   3   3     5460.40     5290.94     84.78 o 
  -5   3   3       21.44      144.75     15.30 o 
  -4   3   3      345.63      518.27     39.24 o 
  -3   3   3      670.89      789.80     23.55 o 
  -2   3   3     8606.98     8446.43    128.49 o 
  -1   3   3      660.51      636.93     18.90 o 
   0   3   3     2296.89     2343.48     36.42 o 
   1   3   3     2395.46     2236.94     32.57 o 
   2   3   3     5535.66     5539.86    117.96 o 
   3   3   3       17.76      130.97     29.88 o 
   4   3   3     1577.20     1422.01     48.48 o 
   5   3   3      234.21      356.85     13.66 o 
   6   3   3      410.13      396.16     38.77 o 
   7   3   3      858.68      946.74     54.11 o 
   8   3   3     4649.55     4383.77    117.57 o 
   9   3   3       30.86       50.03     19.33 o 
  10   3   3      528.59      467.86     36.09 o 
  11   3   3       15.64       71.39     29.37 o 
  12   3   3     1574.69     1531.06     69.60 o 
  13   3   3      260.79      236.17     35.75 o 
  14   3   3      143.31      141.17     26.03 o 
  15   3   3      487.05      466.00     43.21 o 
  16   3   3     1599.03     1612.45     82.33 o 
  17   3   3        2.67       14.06     19.94 o 
  18   3   3       16.04       37.82     26.98 o 
  19   3   3        5.11       22.79     24.76 o 
  20   3   3      377.06      359.13     43.03 o 
  21   3   3        1.32        3.71     17.43 o 
  22   3   3      106.15      117.30     50.41 o 
 -23   4   3       10.73      -11.69     32.92 o 
 -22   4   3       55.40      147.26     63.60 o 
 -21   4   3        0.94      -10.06     31.26 o 
 -20   4   3      373.57      329.27     45.38 o 
 -19   4   3       53.82       59.24     16.47 o 
 -18   4   3      206.70      213.39     25.57 o 
 -17   4   3       20.83        6.07     11.50 o 
 -16   4   3       96.13      109.27     14.64 o 
 -15   4   3      257.24      251.81     20.25 o 
 -14   4   3      264.50      322.61     21.26 o 
 -13   4   3       48.23       79.53     19.47 o 
 -12   4   3      900.34      750.97     47.91 o 
 -11   4   3      504.28      597.87     31.20 o 
 -10   4   3      959.77      970.14     39.58 o 
  -9   4   3       65.21      120.61     16.89 o 
  -8   4   3      109.90       92.49     26.00 o 
  -7   4   3     1198.67     1204.49     38.63 o 
  -6   4   3      158.69      187.81     17.81 o 
  -5   4   3      177.93      160.55     15.07 o 
  -4   4   3      822.67      743.22     26.47 o 
  -3   4   3      210.39      255.86     18.27 o 
  -2   4   3      397.51      319.60     19.71 o 
  -1   4   3       59.31       83.38     13.65 o 
   0   4   3      743.54      550.71     20.11 o 
   1   4   3      982.29     1013.20     34.42 o 
   2   4   3      272.17      260.08     18.13 o 
   3   4   3      126.25      141.80     14.32 o 
   4   4   3      238.95      187.31     15.07 o 
   5   4   3       31.98       88.23     22.33 o 
   6   4   3        1.28        9.06     18.19 o 
   7   4   3       69.42       97.42     21.94 o 
   8   4   3     1136.27     1042.91     52.86 o 
   9   4   3      270.60      390.60     35.74 o 
  10   4   3      279.25      308.03     32.06 o 
  11   4   3       75.92       83.05     24.39 o 
  12   4   3      354.11      328.19     37.11 o 
  13   4   3       29.10       66.20     24.52 o 
  14   4   3       30.89       68.82     23.50 o 
  15   4   3        4.55      -10.99     17.20 o 
  16   4   3      316.07      359.59     73.44 o 
  17   4   3       84.32      127.68     27.33 o 
  18   4   3      114.91      109.66     32.13 o 
  19   4   3        0.95       17.88     20.92 o 
  20   4   3      194.55      208.72     39.15 o 
 -20   5   3       26.27       32.42     36.41 o 
 -19   5   3        5.95      -12.23     30.86 o 
 -18   5   3      471.06      455.22     50.36 o 
 -17   5   3       45.67       72.11     23.06 o 
 -16   5   3        4.35        4.86     16.98 o 
 -15   5   3      104.82      110.56     24.68 o 
 -14   5   3      397.41      351.75     33.63 o 
 -13   5   3      330.28      399.23     30.66 o 
 -12   5   3       11.14       23.83     14.54 o 
 -11   5   3        2.48        1.39     11.43 o 
 -10   5   3      940.37      880.15     37.33 o 
  -9   5   3      242.09      311.80     22.89 o 
  -8   5   3        0.83       47.90     26.17 o 
  -7   5   3       23.60       31.82     14.30 o 
  -6   5   3     1673.67     1471.77     47.62 o 
  -5   5   3      321.87      430.18     25.48 o 
  -4   5   3      989.32     1040.48     37.34 o 
  -3   5   3      114.10      159.95     19.25 o 
  -2   5   3     1919.91     1700.37     58.24 o 
  -1   5   3      173.45      334.85     20.25 o 
   0   5   3      117.04      160.49     24.04 o 
   1   5   3      222.03      269.29     21.64 o 
   2   5   3     1166.01     1064.53     59.05 o 
   3   5   3      115.93      269.72     34.56 o 
   4   5   3     1014.48     1002.55     55.67 o 
   5   5   3       50.83      143.76     51.79 o 
   6   5   3      576.31      522.16     42.17 o 
   7   5   3        1.59      121.61     41.45 o 
   8   5   3      395.00      376.65     39.93 o 
   9   5   3      120.13      138.50     29.10 o 
  10   5   3       92.71      207.72     43.80 o 
  11   5   3       20.78       80.64     42.09 o 
  12   5   3      459.80      393.49     42.23 o 
  13   5   3       21.72        0.85     19.19 o 
  14   5   3      183.24      205.80     36.87 o 
  15   5   3       16.85       34.80     23.39 o 
  16   5   3      376.32      315.91     41.59 o 
  17   5   3        4.57       -3.18     20.07 o 
 -16   6   3      201.76      217.40     43.87 o 
 -15   6   3        6.11       52.50     23.62 o 
 -14   6   3        0.51       39.38     29.07 o 
 -13   6   3        1.79       17.49     18.71 o 
 -12   6   3      173.87      168.28     29.79 o 
 -11   6   3        5.23       -5.58     17.79 o 
 -10   6   3        0.26       15.34     17.31 o 
  -9   6   3        1.57       -5.91     15.33 o 
  -8   6   3      370.49      396.72     42.18 o 
  -7   6   3       17.83       21.48     18.39 o 
  -6   6   3        0.89       54.43     34.35 o 
  -5   6   3       66.90       79.18     22.53 o 
  -4   6   3      124.12      137.03     22.59 o 
  -3   6   3        9.09        3.60     10.48 o 
  -2   6   3        5.59       55.45     29.35 o 
  -1   6   3       10.23       14.66     16.41 o 
   0   6   3       36.88       43.21     23.04 o 
   1   6   3        0.32       22.44     18.80 o 
   2   6   3      119.73      198.02     30.48 o 
   3   6   3       34.16       47.27     23.12 o 
   4   6   3       70.87       71.77     25.41 o 
   5   6   3       47.07       42.91     23.42 o 
   6   6   3      152.75      214.66     35.22 o 
   7   6   3        2.08       12.68     19.57 o 
   8   6   3       56.04       62.04     25.28 o 
   9   6   3       10.66       42.28     23.99 o 
  10   6   3       99.49      153.89     34.82 o 
  11   6   3       11.91       25.02     22.85 o 
  12   6   3       62.34       54.27     27.46 o 
  13   6   3       13.34        7.76     20.42 o 
  -7   7   3        9.85       82.87     54.93 o 
  -6   7   3        0.06        0.00     21.12 o 
  -5   7   3       47.98       42.02     21.92 o 
  -4   7   3        9.50       11.56     25.87 o 
  -3   7   3        0.14      -12.71     28.43 o 
  -2   7   3       15.76       84.41     41.44 o 
  -1   7   3        3.87       45.60     33.04 o 
   0   7   3       10.43      -12.96     20.05 o 
   1   7   3        0.67       64.41     71.31 o 
   2   7   3        1.87       10.24     31.71 o 
   3   7   3        1.79       -6.53     21.10 o 
   4   7   3        2.36      -17.67     25.54 o 
 -28   0   4       72.09      165.75     76.13 o 
 -27   0   4      197.80      195.69     57.33 o 
 -26   0   4       64.26       65.26     58.78 o 
 -25   0   4     2825.18     2979.44    191.94 o 
 -24   0   4        0.44       -6.75     34.69 o 
 -23   0   4       91.34      101.45     36.72 o 
 -22   0   4       76.85      216.20     79.98 o 
 -21   0   4    10734.30    11065.61    440.97 o 
 -20   0   4      277.87      224.14     45.80 o 
 -19   0   4      269.32      261.35     39.21 o 
 -18   0   4       50.36      545.27     60.60 o 
 -17   0   4    22061.13    22683.78    694.35 o 
 -16   0   4       74.64       48.80     26.27 o 
 -15   0   4     4201.75     4220.55     83.29 o 
 -14   0   4      717.81     1887.67    116.60 o 
 -13   0   4    40708.39    40458.55    554.06 o 
 -12   0   4     2546.93     2936.10     45.81 o 
 -11   0   4      755.73      581.33     15.61 o 
 -10   0   4     5642.97     6445.83    159.85 o 
  -9   0   4    18603.48    19424.26    400.35 o 
  -8   0   4     1082.21     1077.49     61.67 o 
  -7   0   4    87752.24    82622.95   1449.63 o 
  -6   0   4     2836.36     3267.80     27.56 o 
  -5   0   4   139544.89   127577.15   1988.38 o 
  -4   0   4    24711.49    25663.88    242.21 o 
  -3   0   4    31994.01    31335.41    461.88 o 
  -2   0   4    22201.09    24472.71    354.94 o 
  -1   0   4    20029.60    19495.65    310.71 o 
   0   0   4    31472.16    31972.89    813.15 o 
   1   0   4   156869.31   128144.21  13441.36 o 
   2   0   4     8360.93     8662.73    170.01 o 
   3   0   4    65087.28    56861.43   3749.46 o 
   4   0   4     2305.00     2537.24     52.08 o 
   5   0   4    22657.80    22427.92    361.37 o 
   6   0   4    14615.22    15990.27    276.77 o 
   7   0   4      346.28      344.61     30.57 o 
   8   0   4     8821.77     9207.64    186.73 o 
   9   0   4    36745.05    36556.28    698.74 o 
  10   0   4     6800.88     7003.83    169.22 o 
  11   0   4     1168.26     1315.60     54.28 o 
  12   0   4     2755.68     2881.72     94.60 o 
  13   0   4    19855.06    20812.26    503.43 o 
  14   0   4      732.08      857.77     51.57 o 
  15   0   4     1595.52     1546.25     72.49 o 
  16   0   4      523.56      494.64     43.19 o 
  17   0   4     7969.47     8393.00    262.25 o 
  18   0   4      470.99      526.86     56.84 o 
  19   0   4      165.02      169.98     32.62 o 
  20   0   4     1470.19     1469.95     85.17 o 
  21   0   4     1889.42     1958.27    132.83 o 
  22   0   4       12.74       26.35     24.43 o 
  23   0   4      214.96      186.28     47.95 o 
 -27   1   4      493.04      476.89     54.69 o 
 -26   1   4        1.28       22.32     22.06 o 
 -25   1   4       93.88       97.22     29.31 o 
 -24   1   4        4.55        3.57     17.64 o 
 -23   1   4     2170.58     2259.61    105.07 o 
 -22   1   4       21.27       65.22     24.53 o 
 -21   1   4      222.35      269.47     35.60 o 
 -20   1   4        0.66       56.74     29.90 o 
 -19   1   4     5621.43     5719.81    168.18 o 
 -18   1   4      650.87      627.24     30.73 o 
 -17   1   4      315.17      352.73     15.26 o 
 -16   1   4       52.32       62.09     13.91 o 
 -15   1   4     8938.22     9118.46    126.80 o 
 -14   1   4       15.05       52.41     18.86 o 
 -13   1   4     1648.13     1640.89     29.91 o 
 -12   1   4        0.53       -0.58      3.72 o 
 -11   1   4    15296.45    14887.09    154.65 o 
 -10   1   4      478.15      409.02     26.28 o 
  -9   1   4     4236.04     4197.15     44.78 o 
  -8   1   4      882.40      999.21     32.58 o 
  -7   1   4    10348.62    10548.82    117.28 o 
  -6   1   4     1003.91     1214.80     15.94 o 
  -5   1   4    12462.27    11882.75    123.21 o 
  -4   1   4     3415.39     3830.09     54.66 o 
  -3   1   4    63497.72    63610.84    594.54 o 
  -2   1   4       38.52      126.16     10.28 o 
  -1   1   4    73983.24    71858.84    573.37 o 
   0   1   4     6015.61     6360.52     68.93 o 
   1   1   4     6556.11     6345.15     77.64 o 
   2   1   4     2756.16     2659.00     22.80 o 
   3   1   4    12898.24    12865.58    128.91 o 
   4   1   4     3142.98     3299.63     52.43 o 
   5   1   4     2247.83     2414.72     50.15 o 
   6   1   4      869.26      986.22     20.22 o 
   7   1   4    15443.28    15066.31    186.17 o 
   8   1   4     1527.23     1436.94     30.38 o 
   9   1   4      349.75      469.44     26.48 o 
  10   1   4      176.13      204.64     15.47 o 
  11   1   4     8548.04     8310.77    161.02 o 
  12   1   4     1259.19     1220.58     45.97 o 
  13   1   4      661.71      647.32     42.91 o 
  14   1   4     2036.02     1976.30     79.28 o 
  15   1   4     4705.46     4795.95    122.97 o 
  16   1   4      429.70      460.93     39.45 o 
  17   1   4      665.43      574.51     33.54 o 
  18   1   4      800.40      798.90     39.69 o 
  19   1   4     1470.52     1505.02     56.98 o 
  20   1   4      136.05      132.68     26.39 o 
  21   1   4      222.62      193.77     34.14 o 
  22   1   4      299.11      248.14     37.83 o 
  23   1   4      254.06      255.86     59.28 o 
 -26   2   4        0.20        4.23     24.60 o 
 -25   2   4      106.97      145.45     42.54 o 
 -24   2   4        2.41       14.23     19.50 o 
 -23   2   4      197.05      249.28     36.46 o 
 -22   2   4       16.65      -17.57     17.57 o 
 -21   2   4      243.53      267.33     48.82 o 
 -20   2   4      245.69      237.94     31.68 o 
 -19   2   4      682.77      692.75     33.27 o 
 -18   2   4        0.87        0.04      6.64 o 
 -17   2   4        0.86        7.44      6.82 o 
 -16   2   4       36.07       45.00     14.80 o 
 -15   2   4      185.74      219.44     13.43 o 
 -14   2   4        0.31       -0.60      6.52 o 
 -13   2   4     2170.65     2277.11     42.76 o 
 -12   2   4      605.83      509.56     20.94 o 
 -11   2   4     1005.63     1042.92     23.42 o 
 -10   2   4      422.92      415.07     14.05 o 
  -9   2   4      216.93      225.96     27.81 o 
  -8   2   4       79.53       28.20     10.91 o 
  -7   2   4     1214.26     1173.65     22.77 o 
  -6   2   4        0.52       -4.05      4.23 o 
  -5   2   4     1195.50     1167.46     24.33 o 
  -4   2   4     1191.53      910.89     20.30 o 
  -3   2   4      154.13      191.98     13.32 o 
  -2   2   4      340.44      325.13      9.12 o 
  -1   2   4      285.06      274.45     11.54 o 
   0   2   4      303.42      229.11     12.35 o 
   1   2   4      977.91     1119.77     12.79 o 
   2   2   4        2.43        8.67     10.57 o 
   3   2   4     1365.41     1334.81     39.33 o 
   4   2   4      903.62      744.47     32.05 o 
   5   2   4      445.05      413.18     23.65 o 
   6   2   4       24.14       21.88     11.71 o 
   7   2   4      907.69      843.68     17.52 o 
   8   2   4      389.80      327.42     19.29 o 
   9   2   4     2003.47     1893.14     41.00 o 
  10   2   4        7.75       15.90     12.93 o 
  11   2   4      219.57      187.82     12.72 o 
  12   2   4      175.53      170.25     19.11 o 
  13   2   4        3.79       28.53     11.13 o 
  14   2   4        7.70       -9.44      9.44 o 
  15   2   4      532.11      502.16     31.10 o 
  16   2   4       11.08       26.03     22.25 o 
  17   2   4      282.73      315.80     39.51 o 
  18   2   4       29.44       35.25     35.07 o 
  19   2   4      170.84      169.90     34.61 o 
  20   2   4       31.13       17.47     21.15 o 
  21   2   4       68.67      160.17     53.69 o 
  22   2   4        0.11      -17.91     22.54 o 
  23   2   4       27.66      -20.51     34.41 o 
 -25   3   4        0.08      -21.09     31.32 o 
 -24   3   4       17.36        7.10     27.71 o 
 -23   3   4     1344.74     1182.96     83.34 o 
 -22   3   4        3.02       15.62     16.70 o 
 -21   3   4      103.95      118.18     26.43 o 
 -20   3   4       94.59      104.08     29.68 o 
 -19   3   4     2756.99     2606.19     81.13 o 
 -18   3   4       11.80        7.84      7.83 o 
 -17   3   4        9.89        1.61      7.37 o 
 -16   3   4       39.06      123.51     41.61 o 
 -15   3   4     3568.81     3336.88     72.09 o 
 -14   3   4        3.08       54.59     14.42 o 
 -13   3   4      716.98      719.25     26.76 o 
 -12   3   4      282.53      240.92     20.53 o 
 -11   3   4    10470.14    10202.74    161.88 o 
 -10   3   4      707.63      759.88     34.74 o 
  -9   3   4     2756.73     2812.01     54.62 o 
  -8   3   4      676.29      650.22     23.66 o 
  -7   3   4     8605.07     8626.16    130.63 o 
  -6   3   4      752.09      998.57     37.32 o 
  -5   3   4    11145.58    10569.61    344.07 o 
  -4   3   4     1318.55     1256.07     34.43 o 
  -3   3   4     7647.05     7646.60    104.82 o 
  -2   3   4      732.30      856.19     55.31 o 
  -1   3   4     9012.84     9137.49    114.72 o 
   0   3   4     2725.44     2633.44     37.53 o 
   1   3   4     8332.84     7427.51    288.28 o 
   2   3   4        3.47      365.05     30.74 o 
   3   3   4    10041.76    10114.51    209.64 o 
   4   3   4      206.03      246.48     50.85 o 
   5   3   4     2567.31     2397.26     76.56 o 
   6   3   4      570.62      725.59     40.67 o 
   7   3   4    10197.32     9941.00    231.71 o 
   8   3   4     1395.81     1370.87     59.08 o 
   9   3   4      306.25      226.11     31.65 o 
  10   3   4      628.17      669.54     46.15 o 
  11   3   4     3929.60     3759.60    122.93 o 
  12   3   4       79.47      116.45     25.40 o 
  13   3   4       11.98        2.96     16.02 o 
  14   3   4      966.59      934.33     60.25 o 
  15   3   4     1988.21     2039.54     94.92 o 
  16   3   4      454.77      442.15     43.50 o 
  17   3   4       15.27       31.45     21.73 o 
  18   3   4      430.25      413.69     48.47 o 
  19   3   4     1315.44     1398.65     87.05 o 
  20   3   4       22.33       18.02     21.41 o 
  21   3   4       11.85       -4.80     20.09 o 
 -23   4   4       86.91      129.74    119.01 o 
 -22   4   4        2.52       93.19     46.10 o 
 -21   4   4      874.20      841.19     89.56 o 
 -20   4   4        0.24      -24.13     24.13 o 
 -19   4   4       16.55       -3.72     16.41 o 
 -18   4   4        5.15        7.29     12.34 o 
 -17   4   4     2163.23     1924.09     78.95 o 
 -16   4   4        0.14       -3.40      8.32 o 
 -15   4   4        0.46        0.13      8.02 o 
 -14   4   4      117.50       92.76     13.87 o 
 -13   4   4     2354.85     2274.65     60.45 o 
 -12   4   4      353.00      392.89     27.32 o 
 -11   4   4       80.02      169.26     16.83 o 
 -10   4   4      315.82      217.65     20.34 o 
  -9   4   4     3747.78     3688.50     81.91 o 
  -8   4   4      262.85      538.42     46.33 o 
  -7   4   4     3804.59     3974.76     85.40 o 
  -6   4   4     1229.31     1108.03     35.60 o 
  -5   4   4     3249.64     3203.36     64.56 o 
  -4   4   4      263.47      422.07     52.86 o 
  -3   4   4     2611.88     2700.27     55.29 o 
  -2   4   4       38.37       40.19     11.92 o 
  -1   4   4     1827.82     1782.36     54.93 o 
   0   4   4      324.57      390.47     29.85 o 
   1   4   4     3624.72     3647.06     92.45 o 
   2   4   4     1488.46     1489.48     62.97 o 
   3   4   4     3236.09     2928.88     96.29 o 
   4   4   4      576.88      799.38     51.88 o 
   5   4   4     4184.00     4300.69    132.96 o 
   6   4   4      347.33      361.75     35.94 o 
   7   4   4       11.68       22.76     17.60 o 
   8   4   4      597.88      453.42     40.61 o 
   9   4   4     1994.76     2092.04     87.26 o 
  10   4   4      239.16      320.93     40.75 o 
  11   4   4      105.33      189.83     38.95 o 
  12   4   4      103.06      142.17     28.56 o 
  13   4   4     1693.40     1639.68     86.38 o 
  14   4   4       63.30      131.78     37.07 o 
  15   4   4       48.73       75.57     27.20 o 
  16   4   4       65.60       60.53     26.64 o 
  17   4   4      751.06      717.06     59.27 o 
  18   4   4        6.53      -16.41     20.47 o 
  19   4   4       92.14       97.71     31.98 o 
 -20   5   4        0.41       18.12     33.99 o 
 -19   5   4       42.64      205.04     55.28 o 
 -18   5   4      131.07      200.93     39.32 o 
 -17   5   4      197.07      190.11     26.76 o 
 -16   5   4       16.16       -0.98     12.01 o 
 -15   5   4        3.10       12.83     12.84 o 
 -14   5   4        9.23       36.89     15.71 o 
 -13   5   4       65.20       82.76     29.38 o 
 -12   5   4       10.54       49.66     13.58 o 
 -11   5   4      306.45      350.52     26.20 o 
 -10   5   4      149.09      261.62     22.38 o 
  -9   5   4        3.11        3.19      9.02 o 
  -8   5   4       59.15       79.84     16.14 o 
  -7   5   4        0.66       23.16     14.29 o 
  -6   5   4        0.56       29.62     16.12 o 
  -5   5   4      112.41      145.21     18.50 o 
  -4   5   4       13.19        8.23     13.82 o 
  -3   5   4      133.25      178.66     15.35 o 
  -2   5   4       65.06      189.26     21.05 o 
  -1   5   4      155.30      206.64     19.67 o 
   0   5   4       48.19       86.73     31.85 o 
   1   5   4      105.64      123.99     24.57 o 
   2   5   4      378.87      533.63     41.54 o 
   3   5   4       16.62       76.71     22.54 o 
   4   5   4       60.53       83.11     21.31 o 
   5   5   4        3.93        5.29     15.86 o 
   6   5   4        3.98       -3.14     15.33 o 
   7   5   4      278.46      393.60     39.95 o 
   8   5   4        0.48        7.11     18.22 o 
   9   5   4       68.67      110.01     28.44 o 
  10   5   4       58.29      178.15     50.63 o 
  11   5   4       15.33       40.21     24.01 o 
  12   5   4       27.07       56.17     26.06 o 
  13   5   4      258.30      339.67     44.50 o 
  14   5   4       31.15       25.18     20.78 o 
  15   5   4       37.54       48.43     30.18 o 
  16   5   4        0.02       31.08     24.99 o 
 -16   6   4       24.91       24.72     25.21 o 
 -15   6   4       30.53       18.34     19.06 o 
 -14   6   4        0.46      -15.46     18.27 o 
 -13   6   4       62.43       44.78     22.81 o 
 -12   6   4       30.78       65.17     22.51 o 
 -11   6   4      129.01      158.39     24.79 o 
 -10   6   4        4.61       -3.28     12.60 o 
  -9   6   4       53.82       49.42     22.29 o 
  -8   6   4        3.52      -11.67     12.71 o 
  -7   6   4       27.69       14.68     18.43 o 
  -6   6   4       71.65       79.27     22.72 o 
  -5   6   4       90.92      137.11     21.01 o 
  -4   6   4      149.79      246.25     29.66 o 
  -3   6   4      132.81      126.46     26.20 o 
  -2   6   4        0.57       40.31     26.38 o 
  -1   6   4      163.70      173.62     30.21 o 
   0   6   4        1.20       74.14     24.52 o 
   1   6   4       67.41       97.01     26.74 o 
   2   6   4       48.10       42.27     40.71 o 
   3   6   4       16.79       45.00     39.97 o 
   4   6   4      189.20      233.69     34.50 o 
   5   6   4       51.73       75.54     27.39 o 
   6   6   4        1.74       29.84     22.83 o 
   7   6   4      161.24      236.61     35.92 o 
   8   6   4       45.20       50.02     25.82 o 
   9   6   4       76.08       85.39     28.00 o 
  10   6   4        0.14       27.63     23.61 o 
  11   6   4       12.15       42.85     26.29 o 
  12   6   4       14.76       60.69     27.49 o 
  -7   7   4       87.01       86.50     38.09 o 
  -6   7   4        3.50       11.99     22.69 o 
  -5   7   4       30.62       41.56     32.28 o 
  -4   7   4       11.68       43.74     31.26 o 
  -3   7   4       32.06       25.51     30.32 o 
  -2   7   4        8.70       57.82     34.75 o 
  -1   7   4       30.85        5.71     27.50 o 
   0   7   4        3.33       -0.49     27.14 o 
   1   7   4       48.34       43.24     28.86 o 
   2   7   4        0.33       22.16     29.89 o 
   3   7   4       80.31      101.52     36.92 o 
 -27   1   5       19.99        5.50     21.49 o 
 -26   1   5       90.83      157.65     35.66 o 
 -25   1   5      384.34      380.34     53.18 o 
 -24   1   5     1817.83     1886.39     90.86 o 
 -23   1   5      100.21      100.63     28.48 o 
 -22   1   5      560.49      563.06     49.36 o 
 -21   1   5     1607.79     1659.19     76.18 o 
 -20   1   5     1981.78     1973.44     85.43 o 
 -19   1   5       82.55      236.59     44.37 o 
 -18   1   5     3800.93     3721.55    115.86 o 
 -17   1   5     1887.55     2159.87    194.13 o 
 -16   1   5     5563.94     5475.48    102.76 o 
 -15   1   5        0.06      240.66    189.84 o 
 -14   1   5     8480.45     8360.42    160.95 o 
 -13   1   5     6031.56     6023.89     68.84 o 
 -12   1   5     4131.23     3982.19     47.99 o 
 -11   1   5     1916.74     2091.68     93.21 o 
 -10   1   5    15254.62    14866.07    139.60 o 
  -9   1   5     7088.26     7641.97     77.97 o 
  -8   1   5    12284.71    12618.78    121.53 o 
  -7   1   5     2693.82     2526.85     30.58 o 
  -6   1   5     9288.14     9090.72     91.71 o 
  -5   1   5    10524.69    11066.67    304.77 o 
  -4   1   5      247.35      274.69     11.97 o 
  -3   1   5    11893.66    11697.78    114.85 o 
  -2   1   5     8191.93     8203.98     82.44 o 
  -1   1   5    25375.05    26165.38    240.49 o 
   0   1   5     1013.98      973.93     14.80 o 
   1   1   5     2349.41     2446.83     50.85 o 
   2   1   5    15457.71    15184.01    147.24 o 
   3   1   5     6475.66     6990.73     76.63 o 
   4   1   5      103.18      179.06     14.65 o 
   5   1   5     8430.23     8164.01    101.53 o 
   6   1   5    14180.81    14349.41    182.10 o 
   7   1   5     8393.15     8765.22    124.17 o 
   8   1   5      511.57      497.40     22.77 o 
   9   1   5     6597.92     6570.22    104.26 o 
  10   1   5     6930.85     7125.41    123.31 o 
  11   1   5      955.53      872.33     29.08 o 
  12   1   5        4.03        9.72     14.95 o 
  13   1   5     5514.06     5529.27    131.73 o 
  14   1   5     3174.52     3248.74     92.57 o 
  15   1   5      341.03      311.29     49.24 o 
  16   1   5       62.78       88.86     19.43 o 
  17   1   5     3619.72     3857.57    118.89 o 
  18   1   5      505.01      482.06     30.03 o 
  19   1   5       38.15       24.48     16.95 o 
  20   1   5      201.97      185.80     33.66 o 
  21   1   5     1223.54     1278.44     90.38 o 
  22   1   5      367.00      350.41     41.77 o 
  23   1   5        2.95        7.71     36.62 o 
 -27   2   5      262.72      241.79     50.36 o 
 -26   2   5     1135.13     1019.55     72.05 o 
 -25   2   5      196.69      169.69     32.78 o 
 -24   2   5      136.17      146.38     32.33 o 
 -23   2   5      320.93      296.23     41.02 o 
 -22   2   5     3486.61     3428.84    133.67 o 
 -21   2   5        3.02       10.05     27.66 o 
 -20   2   5     1283.03     1302.26     67.39 o 
 -19   2   5     1893.51     1815.92     77.63 o 
 -18   2   5     4902.70     4556.49    110.30 o 
 -17   2   5     1176.95     1135.26     99.07 o 
 -16   2   5     2103.67     2072.75     96.44 o 
 -15   2   5     2511.76     2386.44     46.20 o 
 -14   2   5     5610.48     5558.59     87.05 o 
 -13   2   5      102.35      154.07     16.75 o 
 -12   2   5     7260.52     6987.45    100.61 o 
 -11   2   5     9177.87     9198.71    125.39 o 
 -10   2   5     4729.79     5064.86     86.93 o 
  -9   2   5      425.52      668.15     83.83 o 
  -8   2   5    14048.67    14234.57    239.34 o 
  -7   2   5    12646.52    13206.91    183.41 o 
  -6   2   5     1804.56     1932.64     32.87 o 
  -5   2   5     2691.72     2660.42     45.46 o 
  -4   2   5    26833.89    25563.52    311.13 o 
  -3   2   5    41854.22    44365.51    527.50 o 
  -2   2   5     2834.16     2904.88     65.51 o 
  -1   2   5     9705.52     9610.99     97.33 o 
   0   2   5    19486.50    18595.10    272.86 o 
   1   2   5    11017.25    10235.90    190.41 o 
   2   2   5     1031.68     1003.91     37.28 o 
   3   2   5    10788.85    10813.54    200.91 o 
   4   2   5    10484.89    10324.51    204.00 o 
   5   2   5    12757.81    12241.11    242.13 o 
   6   2   5      103.89      230.20     23.50 o 
   7   2   5     5139.56     5079.83     76.04 o 
   8   2   5     7439.97     7049.78    149.93 o 
   9   2   5      198.41      216.69     26.06 o 
  10   2   5      574.05      532.98     23.33 o 
  11   2   5    11938.00    11443.91    213.59 o 
  12   2   5     2126.31     1989.88     55.94 o 
  13   2   5      493.96      556.75     43.74 o 
  14   2   5      609.88      639.34     50.26 o 
  15   2   5     3093.25     2982.73    117.40 o 
  16   2   5     2039.80     1913.25     89.29 o 
  17   2   5       35.07       75.26     27.09 o 
  18   2   5      273.85      364.31     45.07 o 
  19   2   5     2494.04     2504.96    120.51 o 
  20   2   5      332.40      320.39     45.53 o 
  21   2   5        1.37       63.88     37.09 o 
  22   2   5       91.34       93.57     31.01 o 
 -25   3   5        6.27       30.95     54.93 o 
 -24   3   5      290.23      267.56     49.61 o 
 -23   3   5      212.71      183.22     31.08 o 
 -22   3   5        3.76        6.57     27.30 o 
 -21   3   5      354.27      332.65     41.73 o 
 -20   3   5      260.03      300.64     34.11 o 
 -19   3   5     1521.50     1391.27     52.40 o 
 -18   3   5       30.84       37.49     10.82 o 
 -17   3   5      218.21      222.38     34.08 o 
 -16   3   5     1205.09     1217.29     42.90 o 
 -15   3   5       42.07       72.95     12.30 o 
 -14   3   5     1079.99     1049.83     32.95 o 
 -13   3   5      891.82      819.50     28.07 o 
 -12   3   5     1040.53      950.64     29.79 o 
 -11   3   5     2116.76     1954.79     52.64 o 
 -10   3   5      664.92      748.49     25.46 o 
  -9   3   5     1137.96     1149.38     31.38 o 
  -8   3   5     1494.29     1586.82     36.99 o 
  -7   3   5     1152.66     1219.24     36.07 o 
  -6   3   5     1512.14     1433.26     34.71 o 
  -5   3   5     3680.47     3748.61     70.13 o 
  -4   3   5      124.84      147.99     11.72 o 
  -3   3   5        0.58       29.05      6.13 o 
  -2   3   5      279.46      220.86      9.77 o 
  -1   3   5     1722.50     1534.77     66.75 o 
   0   3   5      445.55      507.11     13.58 o 
   1   3   5      163.60      155.93     21.98 o 
   2   3   5     2925.24     3127.67     89.31 o 
   3   3   5     5190.85     4829.35    120.47 o 
   4   3   5      527.44      634.15     39.03 o 
   5   3   5      747.59      750.86     37.92 o 
   6   3   5     1332.81     1371.25     60.16 o 
   7   3   5        2.82       35.40     18.03 o 
   8   3   5      315.19      350.50     35.61 o 
   9   3   5      434.22      455.77     38.26 o 
  10   3   5     1279.78     1147.14     62.86 o 
  11   3   5      643.08      649.47     46.41 o 
  12   3   5      507.71      547.48     52.99 o 
  13   3   5     1049.27      943.95     58.41 o 
  14   3   5       72.67       98.25     26.58 o 
  15   3   5      199.51      203.67     34.81 o 
  16   3   5      169.46      180.79     35.57 o 
  17   3   5      931.05      912.96     69.09 o 
  18   3   5        3.79       -3.43     19.81 o 
  19   3   5        2.03       50.81     36.50 o 
  20   3   5      310.55      357.96     49.17 o 
  21   3   5       88.33      161.51     38.66 o 
 -23   4   5       41.92       40.00     48.66 o 
 -22   4   5       10.16      -22.62     34.57 o 
 -21   4   5      132.74      141.36     45.58 o 
 -20   4   5      149.55      111.88     34.30 o 
 -19   4   5       23.55       15.47     13.10 o 
 -18   4   5      147.01      141.29     24.78 o 
 -17   4   5      374.80      424.43     25.15 o 
 -16   4   5      441.95      373.83     23.87 o 
 -15   4   5       87.57       94.58     15.14 o 
 -14   4   5        2.36        8.29     10.47 o 
 -13   4   5      167.65      234.44     21.95 o 
 -12   4   5      167.06      175.89     17.96 o 
 -11   4   5      182.61      151.50     17.56 o 
 -10   4   5       44.10       25.13     14.82 o 
  -9   4   5      328.46      368.51     22.52 o 
  -8   4   5      166.88      172.01     16.76 o 
  -7   4   5       96.77       73.17     19.65 o 
  -6   4   5       48.93      107.28     22.79 o 
  -5   4   5      677.86      801.26     31.47 o 
  -4   4   5      296.48      270.26     15.81 o 
  -3   4   5        0.40       16.39      7.60 o 
  -2   4   5      368.44      396.06     16.98 o 
  -1   4   5      208.35      251.70     19.85 o 
   0   4   5      116.38      113.98     16.35 o 
   1   4   5       62.98       34.89     25.31 o 
   2   4   5      413.75      526.62     40.60 o 
   3   4   5      627.89      693.27     43.74 o 
   4   4   5      403.17      392.65     37.59 o 
   5   4   5       12.84       -8.81     14.26 o 
   6   4   5      445.79      509.50     41.21 o 
   7   4   5      479.88      456.32     45.90 o 
   8   4   5       43.24       65.45     24.19 o 
   9   4   5       26.13       20.52     17.90 o 
  10   4   5      409.51      407.28     43.26 o 
  11   4   5       44.51       63.23     35.61 o 
  12   4   5      391.77      442.42     48.85 o 
  13   4   5       43.56       29.80     22.33 o 
  14   4   5       53.67      132.33     30.78 o 
  15   4   5       47.15      108.39     31.11 o 
  16   4   5      105.36      211.29     38.04 o 
  17   4   5       49.22       65.81     27.21 o 
  18   4   5       86.17      134.89     32.02 o 
 -20   5   5      145.48      135.30     50.98 o 
 -19   5   5        0.16       32.64     31.26 o 
 -18   5   5      220.10      177.83     36.28 o 
 -17   5   5      241.28      202.31     30.71 o 
 -16   5   5      174.24      198.22     24.25 o 
 -15   5   5       45.14       95.30     19.88 o 
 -14   5   5      262.17      294.13     27.85 o 
 -13   5   5      259.78      240.32     22.12 o 
 -12   5   5      191.90      184.03     29.23 o 
 -11   5   5      136.63      194.19     20.44 o 
 -10   5   5      560.45      539.06     30.22 o 
  -9   5   5      356.27      242.73     21.55 o 
  -8   5   5      210.71      184.86     24.78 o 
  -7   5   5      318.22      361.52     23.60 o 
  -6   5   5       37.44       84.79     20.33 o 
  -5   5   5      160.77      123.76     23.55 o 
  -4   5   5      160.76      163.94     16.38 o 
  -3   5   5      340.30      424.79     28.11 o 
  -2   5   5      513.81      580.94     44.70 o 
  -1   5   5      313.08      284.47     33.63 o 
   0   5   5        8.03       20.05     17.80 o 
   1   5   5      109.41      243.38     58.14 o 
   2   5   5      137.81      190.27     28.13 o 
   3   5   5      339.00      259.92     35.47 o 
   4   5   5      163.98      202.04     32.83 o 
   5   5   5      375.50      427.84     52.72 o 
   6   5   5      733.28      677.41     50.96 o 
   7   5   5      162.09      179.27     33.40 o 
   8   5   5       60.67       91.94     27.02 o 
   9   5   5      293.78      294.55     41.25 o 
  10   5   5      311.84      282.77     52.42 o 
  11   5   5       49.80       37.96     25.18 o 
  12   5   5       52.08       42.10     34.36 o 
  13   5   5      205.31      236.23     40.27 o 
  14   5   5      247.61      341.59     47.31 o 
  15   5   5       13.19       12.28     22.07 o 
 -16   6   5        2.99       23.71     57.82 o 
 -15   6   5       21.74       33.49     24.54 o 
 -14   6   5       53.34        9.84     16.14 o 
 -13   6   5       59.63       36.50     18.64 o 
 -12   6   5        4.51        0.33     12.98 o 
 -11   6   5       45.05       43.66     18.63 o 
 -10   6   5       41.19       24.92     26.11 o 
  -9   6   5        4.26       21.25     16.73 o 
  -8   6   5       47.34       36.72     19.39 o 
  -7   6   5      235.71      289.31     34.35 o 
  -6   6   5        8.43        1.45     15.44 o 
  -5   6   5       14.42       26.57     19.33 o 
  -4   6   5      118.80      186.49     31.56 o 
  -3   6   5       65.50       59.57     31.16 o 
  -2   6   5       35.76       20.69     19.64 o 
  -1   6   5       14.72       11.69     19.06 o 
   0   6   5      144.44      192.79     33.10 o 
   1   6   5      291.84      304.72     41.28 o 
   2   6   5        0.05       37.51     32.27 o 
   3   6   5       64.07       90.58     46.46 o 
   4   6   5       76.36      135.23     31.82 o 
   5   6   5       12.58       15.75     19.91 o 
   6   6   5        7.23       44.49     32.83 o 
   7   6   5       43.63       59.30     27.69 o 
   8   6   5       19.01        8.11     22.69 o 
   9   6   5        1.70        5.62     19.71 o 
  10   6   5        6.23      -16.44     22.69 o 
  11   6   5       60.14       58.16     29.39 o 
  -5   7   5        1.64      116.10     52.04 o 
  -4   7   5        1.59       25.42     32.76 o 
  -3   7   5        0.45       31.09     40.94 o 
  -2   7   5        1.58       21.37     28.80 o 
  -1   7   5        7.99       46.62     27.11 o 
   0   7   5       12.11        9.94     32.78 o 
   1   7   5       19.69       45.67     43.97 o 
 -28   0   6      767.04      904.22    109.22 o 
 -27   0   6      503.94      512.57     79.80 o 
 -26   0   6       25.46       48.55     38.89 o 
 -25   0   6      530.85      429.81     71.52 o 
 -24   0   6     3875.97     4054.97    227.69 o 
 -23   0   6      707.05      580.28     77.64 o 
 -22   0   6      464.49      346.34     53.48 o 
 -21   0   6      796.67      744.92     77.78 o 
 -20   0   6     4620.37     4990.45    226.90 o 
 -19   0   6     1824.99     1808.46    113.87 o 
 -18   0   6      131.76      206.43     41.12 o 
 -17   0   6     3458.03     3617.48    158.12 o 
 -16   0   6    15586.85    16208.32    498.60 o 
 -15   0   6      424.76      508.65     49.37 o 
 -14   0   6     3024.41     3214.29    201.40 o 
 -13   0   6     9338.72     8812.18    383.53 o 
 -12   0   6    21393.44    22138.47    558.22 o 
 -11   0   6     9370.41    10072.41    260.45 o 
 -10   0   6    14087.71    14224.56    338.93 o 
  -9   0   6    16143.57    16135.27    359.39 o 
  -8   0   6    23141.24    23835.86    259.64 o 
  -7   0   6       24.17       98.53     18.79 o 
  -6   0   6    32991.27    33084.46    447.24 o 
  -5   0   6    10512.91    10035.63    153.21 o 
  -4   0   6    28942.24    32081.28    664.44 o 
  -3   0   6      390.63      364.52     31.86 o 
  -2   0   6    40450.05    40186.91    584.97 o 
  -1   0   6     9143.90     8620.78    142.66 o 
   0   0   6    18987.25    20299.90    322.83 o 
   1   0   6      597.68      640.29     30.31 o 
   2   0   6    41527.31    40343.59    656.49 o 
   3   0   6     7237.23     6968.36    135.88 o 
   4   0   6     8694.63     8791.26    171.87 o 
   5   0   6    10345.96    10845.95    216.24 o 
   6   0   6    32456.07    31694.44    600.47 o 
   7   0   6     2646.29     2724.12     73.84 o 
   8   0   6      978.36      989.27     40.11 o 
   9   0   6       32.52       -0.40     21.20 o 
  10   0   6    25735.29    25585.09    566.99 o 
  11   0   6      109.78       75.57     19.97 o 
  12   0   6       60.66      143.90     23.14 o 
  13   0   6      119.02       96.13     23.12 o 
  14   0   6     9416.40     9599.09    279.80 o 
  15   0   6       21.70       49.54     22.03 o 
  16   0   6       19.76      104.94     25.46 o 
  17   0   6        9.60       23.17     21.46 o 
  18   0   6     6510.36     6839.70    251.15 o 
  19   0   6        5.59       25.07     29.76 o 
  20   0   6      355.20      334.04     42.24 o 
  21   0   6        0.01       72.27     44.33 o 
  22   0   6     1418.04     1658.44    202.37 o 
 -28   1   6      126.57      149.77     40.73 o 
 -27   1   6        7.50      -18.01     25.85 o 
 -26   1   6      433.89      478.48     53.10 o 
 -25   1   6      347.41      398.52     46.57 o 
 -24   1   6      188.95      159.96     34.22 o 
 -23   1   6      251.31      166.06     30.53 o 
 -22   1   6     1774.31     1953.19     92.15 o 
 -21   1   6      331.63      254.85     33.78 o 
 -20   1   6      209.61      197.09     30.69 o 
 -19   1   6     1116.36      998.26     56.68 o 
 -18   1   6     3089.24     3065.26    105.56 o 
 -17   1   6      245.71      234.89     37.76 o 
 -16   1   6      717.10      907.08     95.64 o 
 -15   1   6     3224.88     3622.89    524.39 o 
 -14   1   6    10152.19    10143.52    163.52 o 
 -13   1   6     1799.65     1940.85     48.86 o 
 -12   1   6     1948.15     1829.99     31.12 o 
 -11   1   6     2826.42     2720.94     83.22 o 
 -10   1   6    18683.82    19204.73    185.52 o 
  -9   1   6      694.91      638.63     12.99 o 
  -8   1   6     4856.64     4865.76     57.11 o 
  -7   1   6     6388.53     6014.03     69.00 o 
  -6   1   6     6734.15     6487.24     85.60 o 
  -5   1   6      782.70      906.47     24.39 o 
  -4   1   6     3181.67     3084.33     43.95 o 
  -3   1   6      716.53      865.31     17.38 o 
  -2   1   6     1502.21     1574.07     37.99 o 
  -1   1   6     2922.74     2734.35     36.97 o 
   0   1   6     9922.26     9583.85    105.45 o 
   1   1   6     3366.39     3207.95     49.01 o 
   2   1   6     3177.01     3115.95     42.35 o 
   3   1   6        3.75       25.19      8.27 o 
   4   1   6    25026.31    24921.77    293.69 o 
   5   1   6      577.40      566.65     17.05 o 
   6   1   6     1034.13      988.30     24.78 o 
   7   1   6     1812.11     1858.14     39.45 o 
   8   1   6    13269.74    13347.91    201.55 o 
   9   1   6      292.86      317.85     17.26 o 
  10   1   6      122.90      222.09     32.39 o 
  11   1   6      121.29      126.71     18.67 o 
  12   1   6     4760.27     4494.74    183.15 o 
  13   1   6      116.47      126.93     19.17 o 
  14   1   6       39.97       75.22     18.31 o 
  15   1   6       15.22        6.31     11.66 o 
  16   1   6     2656.47     2788.18    114.52 o 
  17   1   6        4.29      -12.10     12.84 o 
  18   1   6      549.49      568.93     40.73 o 
  19   1   6       27.26       25.66     21.41 o 
  20   1   6      698.46      697.80     54.86 o 
  21   1   6       15.96       23.16     23.03 o 
  22   1   6      247.07      268.11     40.92 o 
 -27   2   6        0.05       -8.60     23.23 o 
 -26   2   6      153.14      198.86     37.23 o 
 -25   2   6       23.23        7.27     18.73 o 
 -24   2   6       43.22       39.00     31.01 o 
 -23   2   6       43.89       83.09     31.36 o 
 -22   2   6      221.75      239.62     34.08 o 
 -21   2   6       29.12       57.30     21.93 o 
 -20   2   6       55.51      132.45     26.15 o 
 -19   2   6       78.63      185.62     27.02 o 
 -18   2   6      757.77      763.60     49.07 o 
 -17   2   6      211.12      224.20     42.49 o 
 -16   2   6       35.56      126.34     25.57 o 
 -15   2   6       41.85       33.38      7.59 o 
 -14   2   6      820.55      691.50     20.24 o 
 -13   2   6        0.92       -1.06      5.39 o 
 -12   2   6       64.97       90.40     13.89 o 
 -11   2   6      111.81       71.18      8.67 o 
 -10   2   6     1091.51     1020.62     28.77 o 
  -9   2   6      725.22      819.87     22.91 o 
  -8   2   6      129.64      135.40     22.69 o 
  -7   2   6      614.12      463.92     21.64 o 
  -6   2   6      169.15      202.89     19.18 o 
  -5   2   6      356.01      374.69     13.15 o 
  -4   2   6      750.64      923.78     22.84 o 
  -3   2   6      275.40      231.89     24.58 o 
  -2   2   6     2535.17     2621.06     39.29 o 
  -1   2   6     1189.22     1082.19     17.74 o 
   0   2   6       89.85      108.57      5.34 o 
   1   2   6      371.65      324.08     22.19 o 
   2   2   6       98.01       63.94      8.39 o 
   3   2   6      495.16      542.66     29.48 o 
   4   2   6      330.99      345.15     40.61 o 
   5   2   6       49.52       19.19     13.22 o 
   6   2   6       46.22       31.11     16.36 o 
   7   2   6       36.54       88.55     21.84 o 
   8   2   6      245.43      200.39     25.34 o 
   9   2   6      361.30      347.04     32.52 o 
  10   2   6      179.96      174.08     29.90 o 
  11   2   6      449.61      410.16     40.01 o 
  12   2   6      298.12      308.88     36.93 o 
  13   2   6       17.73       40.23     26.57 o 
  14   2   6      362.76      355.56     40.87 o 
  15   2   6       38.62      126.79     30.02 o 
  16   2   6       52.47      114.78     38.39 o 
  17   2   6        7.44      -14.41     22.99 o 
  18   2   6      124.21      153.18     35.18 o 
  19   2   6        9.78        0.61     16.23 o 
  20   2   6       75.03      115.07     34.10 o 
  21   2   6       12.67      -24.17     24.17 o 
 -25   3   6      225.60      222.82     48.75 o 
 -24   3   6       60.94      104.51     27.24 o 
 -23   3   6       63.66       73.68     33.66 o 
 -22   3   6     1016.29      891.32     62.47 o 
 -21   3   6      270.94      285.64     52.99 o 
 -20   3   6      374.41      344.68     37.55 o 
 -19   3   6      732.67      803.18     57.79 o 
 -18   3   6     1856.11     1658.63     56.13 o 
 -17   3   6      578.82      594.98     34.32 o 
 -16   3   6     2849.44     2613.48     61.83 o 
 -15   3   6     1626.71     1668.55     43.72 o 
 -14   3   6     3224.43     3070.67     65.70 o 
 -13   3   6      117.14      163.05     14.04 o 
 -12   3   6     3163.57     2920.26     69.54 o 
 -11   3   6     1336.95     1427.57     37.90 o 
 -10   3   6     2491.29     2321.68     59.62 o 
  -9   3   6      530.85      578.42     22.30 o 
  -8   3   6     2708.88     2580.16     52.93 o 
  -7   3   6     2256.08     2328.93     48.89 o 
  -6   3   6     4126.93     3945.14     76.49 o 
  -5   3   6      226.56      237.98     16.60 o 
  -4   3   6     2745.74     2646.90     46.83 o 
  -3   3   6     1076.04     1103.61     27.51 o 
  -2   3   6      695.16      611.26     24.12 o 
  -1   3   6       68.43      213.01     26.86 o 
   0   3   6     8325.95     8156.32    183.15 o 
   1   3   6     1054.74     1101.79     57.90 o 
   2   3   6      976.33      931.47     44.05 o 
   3   3   6        3.27       68.18     24.34 o 
   4   3   6     4966.65     4769.04    130.00 o 
   5   3   6      941.71      986.43     49.09 o 
   6   3   6     1025.96      888.72     48.81 o 
   7   3   6       90.12      254.93     43.67 o 
   8   3   6     5928.80     5820.42    170.70 o 
   9   3   6      646.47      633.83     48.01 o 
  10   3   6     1050.21      978.18     56.85 o 
  11   3   6       81.99      133.94     32.96 o 
  12   3   6     3161.39     2995.49    119.50 o 
  13   3   6      662.26      643.85     52.82 o 
  14   3   6       29.87       27.63     22.36 o 
  15   3   6        3.49        2.38     29.77 o 
  16   3   6     1542.67     1520.47     89.60 o 
  17   3   6        6.31       32.92     24.99 o 
  18   3   6       10.14       17.40     22.95 o 
  19   3   6       10.91       26.70     23.73 o 
  20   3   6      752.06      736.05     71.26 o 
 -23   4   6       69.36       88.77     46.74 o 
 -22   4   6       14.84        8.22     25.22 o 
 -21   4   6       41.19       31.97     25.91 o 
 -20   4   6      831.31      763.89     55.12 o 
 -19   4   6      212.05      202.93     29.46 o 
 -18   4   6       22.35       21.17     14.50 o 
 -17   4   6        8.89       24.81     12.44 o 
 -16   4   6     1776.94     1594.34     51.54 o 
 -15   4   6       65.77       88.17     14.89 o 
 -14   4   6      222.62      220.95     18.81 o 
 -13   4   6     1067.08     1067.63     38.05 o 
 -12   4   6     1022.49     1028.05     35.47 o 
 -11   4   6      449.68      478.87     24.34 o 
 -10   4   6      456.84      455.23     30.30 o 
  -9   4   6      145.60      189.09     28.83 o 
  -8   4   6     2363.17     2124.47     54.44 o 
  -7   4   6      142.69      195.55     16.89 o 
  -6   4   6     1469.36     1467.01     46.65 o 
  -5   4   6     1144.86     1184.65     36.34 o 
  -4   4   6     2448.78     2237.30     54.32 o 
  -3   4   6        0.32      274.40     31.02 o 
  -2   4   6     3496.36     3300.70    119.70 o 
  -1   4   6      818.04     1008.08     53.24 o 
   0   4   6     1050.86     1047.73     55.98 o 
   1   4   6      452.68      572.61     40.81 o 
   2   4   6     2267.33     2381.12     87.70 o 
   3   4   6       10.12       42.18     17.43 o 
   4   4   6      164.30      163.16     35.42 o 
   5   4   6      375.36      446.04     55.60 o 
   6   4   6     1926.00     2116.13     91.72 o 
   7   4   6      501.22      554.35     47.60 o 
   8   4   6      134.20      177.28     32.10 o 
   9   4   6       51.83       97.80     28.15 o 
  10   4   6     1789.74     1617.65     86.47 o 
  11   4   6        1.24        6.86     18.45 o 
  12   4   6       19.16       49.18     22.56 o 
  13   4   6       15.27       54.84     26.27 o 
  14   4   6     1187.94     1129.24     73.09 o 
  15   4   6        0.16      -20.85     25.21 o 
  16   4   6       74.11      130.00     31.57 o 
  17   4   6        1.01       19.02     22.35 o 
  18   4   6      385.90      357.09     49.95 o 
 -20   5   6       54.59       60.65     40.33 o 
 -19   5   6        0.01        2.04     26.75 o 
 -18   5   6      257.90      286.82     46.23 o 
 -17   5   6        0.45       19.83     21.20 o 
 -16   5   6        8.52        8.84     14.92 o 
 -15   5   6       57.23       99.18     19.66 o 
 -14   5   6      167.24      223.38     21.71 o 
 -13   5   6        7.11        8.90     10.35 o 
 -12   5   6       18.21       30.10     15.54 o 
 -11   5   6       20.88       10.17     16.24 o 
 -10   5   6      715.21      740.74     34.29 o 
  -9   5   6      166.15      186.09     19.40 o 
  -8   5   6       60.44       59.58     14.94 o 
  -7   5   6       30.36      111.76     34.04 o 
  -6   5   6      180.71      221.87     20.79 o 
  -5   5   6      135.80       67.94     11.61 o 
  -4   5   6       14.72        6.68     10.92 o 
  -3   5   6      137.04      154.30     27.63 o 
  -2   5   6      103.89      152.58     28.22 o 
  -1   5   6      607.65      728.96     51.97 o 
   0   5   6      112.22      172.35     29.94 o 
   1   5   6        8.41       10.45     18.08 o 
   2   5   6       38.54       73.92     23.66 o 
   3   5   6        0.34       -7.30     14.83 o 
   4   5   6      383.88      403.03     42.68 o 
   5   5   6       71.61       89.66     27.33 o 
   6   5   6        0.14        6.70     18.87 o 
   7   5   6      167.21      270.58     62.45 o 
   8   5   6       66.96      123.26     33.38 o 
   9   5   6       17.86       13.50     20.62 o 
  10   5   6        0.76       24.24     31.62 o 
  11   5   6       10.85       42.76     25.63 o 
  12   5   6      126.71      195.10     38.46 o 
  13   5   6        2.87       22.52     24.30 o 
  14   5   6       33.43       -7.77     20.54 o 
 -15   6   6       46.11       36.12     31.24 o 
 -14   6   6       15.50       36.93     21.76 o 
 -13   6   6       11.29        0.98     15.50 o 
 -12   6   6       10.20       40.95     33.10 o 
 -11   6   6       13.12       25.72     18.19 o 
 -10   6   6      110.76      167.27     51.24 o 
  -9   6   6       22.69        2.20     17.39 o 
  -8   6   6        6.10       35.24     19.34 o 
  -7   6   6       26.51      127.02     35.47 o 
  -6   6   6      184.20      218.50     31.68 o 
  -5   6   6       83.98      148.09     32.69 o 
  -4   6   6       11.40       20.14     18.79 o 
  -3   6   6       32.72      115.79     32.83 o 
  -2   6   6        0.34        5.16     16.07 o 
  -1   6   6       29.95       19.87     20.37 o 
   0   6   6       19.71       11.50     19.06 o 
   1   6   6       21.08       82.17     43.61 o 
   2   6   6       25.81       31.71     23.05 o 
   3   6   6       84.34      118.60     31.21 o 
   4   6   6       63.10       34.72     23.46 o 
   5   6   6       26.08       99.07     31.24 o 
   6   6   6       24.01       94.49     45.62 o 
   7   6   6       14.34       44.52     24.62 o 
   8   6   6        0.96       -2.63     16.58 o 
   9   6   6        4.66        6.16     18.19 o 
  10   6   6        0.73       -3.40     19.12 o 
 -28   1   7       80.34       80.15     33.71 o 
 -27   1   7      909.93      970.74     73.22 o 
 -26   1   7        8.57        9.05     22.81 o 
 -25   1   7       84.89       70.02     28.35 o 
 -24   1   7       66.81      112.52     34.78 o 
 -23   1   7     1142.56     1165.35     73.96 o 
 -22   1   7      462.29      329.83     40.19 o 
 -21   1   7     1322.92     1326.24     70.31 o 
 -20   1   7      555.68      648.40    105.67 o 
 -19   1   7     4757.20     4735.05    142.30 o 
 -18   1   7      125.34      250.58     93.36 o 
 -17   1   7     3915.36     3888.65    120.46 o 
 -16   1   7       11.40      290.12    157.56 o 
 -15   1   7     5070.73     5190.39    135.68 o 
 -14   1   7      186.85      225.86     37.49 o 
 -13   1   7     8634.01     8013.97    193.91 o 
 -12   1   7      362.78      419.91     82.83 o 
 -11   1   7     9753.83     9679.15    177.30 o 
 -10   1   7      280.97      399.22     26.86 o 
  -9   1   7    22284.16    22664.78    247.77 o 
  -8   1   7      353.41      385.45     29.66 o 
  -7   1   7     6427.62     6419.77     80.12 o 
  -6   1   7     1160.23     1292.95     27.62 o 
  -5   1   7    26871.01    26012.90   1305.12 o 
  -4   1   7       65.75      141.90      8.95 o 
  -3   1   7     1708.53     1838.92     30.99 o 
  -2   1   7     1263.25     1326.59     25.01 o 
  -1   1   7    31855.43    30890.36    896.29 o 
   0   1   7     1313.74     1341.25     26.07 o 
   1   1   7       51.25      112.07     14.88 o 
   2   1   7     1669.03     1630.46     30.39 o 
   3   1   7    30435.52    31212.39    385.84 o 
   4   1   7      452.92      490.53     49.70 o 
   5   1   7     1052.66     1104.40     30.10 o 
   6   1   7     1254.73     1325.46     31.96 o 
   7   1   7    11393.32    11476.10    174.95 o 
   8   1   7      586.22      622.17     33.99 o 
   9   1   7     1040.44      967.18     31.07 o 
  10   1   7      617.89      615.87     40.96 o 
  11   1   7     8463.46     8258.94    154.42 o 
  12   1   7       47.96       34.56     24.56 o 
  13   1   7     1010.47      893.71     45.26 o 
  14   1   7        9.52       18.62     13.47 o 
  15   1   7     1964.67     1967.28     72.10 o 
  16   1   7       76.93       79.04     26.55 o 
  17   1   7      513.96      530.32     48.67 o 
  18   1   7      321.43      336.80     43.54 o 
  19   1   7      612.87      915.32    179.11 o 
  20   1   7       18.54       12.68     20.41 o 
  21   1   7      347.88      281.00     44.37 o 
 -27   2   7        2.87       23.07     22.89 o 
 -26   2   7       14.49       25.25     23.67 o 
 -25   2   7     1523.02     1481.21     89.74 o 
 -24   2   7        1.46      -18.84     24.60 o 
 -23   2   7      451.37      562.43     51.32 o 
 -22   2   7        0.36      432.68    120.94 o 
 -21   2   7     3866.90     3838.70    137.23 o 
 -20   2   7      167.26      246.32     59.81 o 
 -19   2   7      655.93      637.27     46.83 o 
 -18   2   7        6.31       -2.91     21.76 o 
 -17   2   7     4427.21     4435.72    136.43 o 
 -16   2   7        4.16      249.60     77.00 o 
 -15   2   7     8193.54     7990.36    147.75 o 
 -14   2   7      154.41      460.48     46.53 o 
 -13   2   7    12052.81    11674.78    166.97 o 
 -12   2   7      467.17      553.55     38.79 o 
 -11   2   7    12442.07    12332.60    165.46 o 
 -10   2   7        6.55       26.58     12.94 o 
  -9   2   7     5049.58     4862.42     84.76 o 
  -8   2   7      129.10      363.69     23.93 o 
  -7   2   7    20081.07    20471.55    288.57 o 
  -6   2   7      582.32      708.95     19.80 o 
  -5   2   7     6872.95     6607.12     89.92 o 
  -4   2   7       72.14      351.19     34.65 o 
  -3   2   7    35669.42    35997.23    413.43 o 
  -2   2   7      126.09      248.46     28.52 o 
  -1   2   7       47.28       81.28      9.86 o 
   0   2   7      668.34      781.97     36.77 o 
   1   2   7    23016.18    23512.80    442.51 o 
   2   2   7      106.85      272.46     31.85 o 
   3   2   7       75.63       99.69     10.85 o 
   4   2   7      161.08      334.16     51.95 o 
   5   2   7    23488.96    22533.29    476.74 o 
   6   2   7      923.72     1173.94     54.94 o 
   7   2   7     1081.08     1144.86     55.54 o 
   8   2   7      177.02      223.29     30.29 o 
   9   2   7    11711.69    11221.07    294.75 o 
  10   2   7      149.33      232.68     34.94 o 
  11   2   7      987.92      966.13     60.98 o 
  12   2   7      707.85      646.54     51.34 o 
  13   2   7     2960.63     2869.18    117.44 o 
  14   2   7      407.49      338.80     42.48 o 
  15   2   7     1794.36     1756.93     93.13 o 
  16   2   7      612.08      543.22     53.24 o 
  17   2   7     1595.47     1658.00     94.43 o 
  18   2   7        4.36       29.61     24.32 o 
  19   2   7      817.38      750.69     67.14 o 
  20   2   7      227.60      189.01     41.34 o 
 -25   3   7       66.24       43.20     33.80 o 
 -24   3   7        6.19       -2.83     18.62 o 
 -23   3   7      268.95      282.40     39.65 o 
 -22   3   7        1.15        9.09     26.84 o 
 -21   3   7        1.14       49.70     28.53 o 
 -20   3   7       38.15      194.49     72.56 o 
 -19   3   7     1742.85     1688.16     82.60 o 
 -18   3   7       35.35      130.89     25.89 o 
 -17   3   7      207.97      189.04     19.68 o 
 -16   3   7      328.57      265.48     34.55 o 
 -15   3   7     1264.28     1282.59     45.83 o 
 -14   3   7      195.80      182.03     14.91 o 
 -13   3   7      159.28      169.41     17.21 o 
 -12   3   7      104.78      133.26     25.33 o 
 -11   3   7     2651.54     2501.60     71.01 o 
 -10   3   7      504.31      624.82     25.99 o 
  -9   3   7     2616.62     2550.94     58.09 o 
  -8   3   7     1149.19      991.68     33.00 o 
  -7   3   7     1070.11      957.22     28.66 o 
  -6   3   7      707.06      777.59     24.95 o 
  -5   3   7     2397.33     2379.78     48.65 o 
  -4   3   7      142.09      200.49     11.92 o 
  -3   3   7      265.29      205.67     11.25 o 
  -2   3   7       23.99       42.90      6.50 o 
  -1   3   7     2289.59     2328.80     74.50 o 
   0   3   7      414.58      468.02     30.77 o 
   1   3   7       86.09      114.02     19.92 o 
   2   3   7      318.70      279.77     28.89 o 
   3   3   7     4774.24     4609.39    136.53 o 
   4   3   7       30.60      165.21     26.17 o 
   5   3   7      443.35      438.79     40.34 o 
   6   3   7      312.51      289.30     35.89 o 
   7   3   7      473.56      403.32     40.44 o 
   8   3   7      739.34      749.88     54.77 o 
   9   3   7      990.78     1075.93     67.22 o 
  10   3   7       25.44       36.23     22.49 o 
  11   3   7     1168.54     1071.95     69.73 o 
  12   3   7       70.10      108.85     30.57 o 
  13   3   7      302.32      421.60     45.90 o 
  14   3   7        0.98       14.75     21.17 o 
  15   3   7       19.66       -2.76     18.89 o 
  16   3   7       11.50       60.24     26.98 o 
  17   3   7      379.45      470.87     53.97 o 
  18   3   7        0.58       -5.06     20.58 o 
  19   3   7       18.13       40.80     28.38 o 
 -23   4   7       79.01       37.97     30.16 o 
 -22   4   7        0.05      -15.51     24.92 o 
 -21   4   7        8.25       51.71     31.34 o 
 -20   4   7       79.97      103.03     31.99 o 
 -19   4   7      307.32      304.49     44.51 o 
 -18   4   7       19.66       32.56     14.46 o 
 -17   4   7       40.96       77.18     45.99 o 
 -16   4   7      146.80      141.95     20.35 o 
 -15   4   7      283.18      319.13     26.68 o 
 -14   4   7       32.69       75.00     18.00 o 
 -13   4   7       26.74       46.86     16.11 o 
 -12   4   7      474.57      467.19     25.30 o 
 -11   4   7      413.94      425.42     24.30 o 
 -10   4   7      516.20      547.91     27.28 o 
  -9   4   7      269.56      198.35     18.51 o 
  -8   4   7      170.91      249.68     19.49 o 
  -7   4   7     1228.62     1144.11     39.73 o 
  -6   4   7      103.68      134.36     17.23 o 
  -5   4   7       28.58       39.47     13.07 o 
  -4   4   7      238.64      259.57     21.24 o 
  -3   4   7      384.03      303.19     18.88 o 
  -2   4   7       96.26      128.70     24.98 o 
  -1   4   7      206.34      238.59     36.05 o 
   0   4   7       83.30      136.10     25.75 o 
   1   4   7      922.57      812.46     52.81 o 
   2   4   7      285.91      365.92     34.32 o 
   3   4   7        2.50       12.30     23.09 o 
   4   4   7       29.70       10.82     17.42 o 
   5   4   7      291.14      294.85     33.49 o 
   6   4   7        1.02       20.13     20.44 o 
   7   4   7       66.51       78.77     27.26 o 
   8   4   7        0.47      -12.42     18.90 o 
   9   4   7      310.71      286.92     36.97 o 
  10   4   7       55.01      158.01     33.36 o 
  11   4   7       12.07       14.28     23.99 o 
  12   4   7       31.02       30.27     23.63 o 
  13   4   7      297.47      326.04     45.24 o 
  14   4   7        0.09       32.31     24.60 o 
  15   4   7        7.64       31.01     27.26 o 
  16   4   7        7.99       28.68     23.91 o 
  17   4   7       95.70       67.98     32.92 o 
 -20   5   7        1.11       -0.12     22.82 o 
 -19   5   7      117.54      125.76     42.59 o 
 -18   5   7      141.41      129.05     36.21 o 
 -17   5   7      197.03      225.74     31.83 o 
 -16   5   7       11.90       32.72     18.58 o 
 -15   5   7      452.89      434.42     30.14 o 
 -14   5   7       53.19       90.16     18.08 o 
 -13   5   7      415.46      418.54     30.87 o 
 -12   5   7        0.73       17.53     11.49 o 
 -11   5   7      139.15      125.73     25.64 o 
 -10   5   7        1.21       49.23     18.10 o 
  -9   5   7      800.46      765.60     34.11 o 
  -8   5   7        6.59       17.18      9.87 o 
  -7   5   7      596.60      463.58     47.48 o 
  -6   5   7       19.68       45.39     21.56 o 
  -5   5   7      917.51      903.59     56.07 o 
  -4   5   7       85.52      152.15     26.86 o 
  -3   5   7       29.41       62.46     23.00 o 
  -2   5   7       67.48      169.39     32.89 o 
  -1   5   7     1483.61     1451.04     74.28 o 
   0   5   7        2.68       57.08     26.07 o 
   1   5   7        3.68       22.56     18.17 o 
   2   5   7      124.84      186.20     29.86 o 
   3   5   7      592.59      600.70     52.05 o 
   4   5   7       39.06      105.61     26.76 o 
   5   5   7       10.81       22.16     20.39 o 
   6   5   7       64.58       58.25     26.40 o 
   7   5   7      868.25      883.76     64.55 o 
   8   5   7        0.20       37.33     25.26 o 
   9   5   7       73.15       95.49     28.51 o 
  10   5   7        6.80       37.22     25.45 o 
  11   5   7      231.78      206.75     38.13 o 
  12   5   7        9.85       13.29     20.69 o 
  13   5   7       24.84       62.44     40.00 o 
 -15   6   7       56.99      127.20     53.00 o 
 -14   6   7        6.61       12.53     33.73 o 
 -13   6   7       82.35       87.14     32.38 o 
 -12   6   7        0.02       -0.42     16.10 o 
 -11   6   7       33.68        3.80     18.16 o 
 -10   6   7        3.18        9.25     19.62 o 
  -9   6   7       99.58       95.96     32.83 o 
  -8   6   7       25.65       60.27     31.17 o 
  -7   6   7       93.10      116.84     28.10 o 
  -6   6   7       13.70        9.96     18.87 o 
  -5   6   7       25.38        9.35     17.24 o 
  -4   6   7        3.91       33.26     25.46 o 
  -3   6   7      129.77      181.34     34.46 o 
  -2   6   7        7.29       28.15     22.09 o 
  -1   6   7        6.11        1.86     14.51 o 
   0   6   7        4.63        0.93     15.93 o 
   1   6   7       93.04       87.50     26.41 o 
   2   6   7        8.72       25.68     21.09 o 
   3   6   7       12.17       51.03     28.22 o 
   4   6   7       10.14       -1.96     18.32 o 
   5   6   7      113.91       93.85     29.87 o 
   6   6   7        0.01       21.15     25.91 o 
   7   6   7        1.65       30.33     24.48 o 
   8   6   7        0.07      -11.23     21.39 o 
 -28   0   8      592.10      660.27     92.85 o 
 -27   0   8       71.35       87.13     46.08 o 
 -26   0   8     1473.08     1508.79    130.30 o 
 -25   0   8        5.73        7.41     30.35 o 
 -24   0   8     1178.33     1097.13     92.70 o 
 -23   0   8      406.63      450.09     63.69 o 
 -22   0   8     2485.10     2559.69    154.83 o 
 -21   0   8      119.73      900.31    236.09 o 
 -20   0   8     7059.71     6832.19    288.25 o 
 -19   0   8     1417.06     1987.58    450.99 o 
 -18   0   8     3536.02     3600.89    165.27 o 
 -17   0   8      319.95     3232.20    474.12 o 
 -16   0   8    12308.85    12701.09    420.94 o 
 -15   0   8     2104.74     2219.69    110.20 o 
 -14   0   8       15.61       83.85     69.38 o 
 -13   0   8     1247.19     1520.72    258.26 o 
 -12   0   8    29997.10    29063.67    752.67 o 
 -11   0   8     9360.20     9571.68    271.25 o 
 -10   0   8     3182.48     3183.63    194.72 o 
  -9   0   8     1935.38     1998.74     41.49 o 
  -8   0   8    19716.19    19381.72    359.74 o 
  -7   0   8     2000.98     2434.53     53.46 o 
  -6   0   8     2311.99     2299.81    116.39 o 
  -5   0   8    14730.14    15095.52    335.64 o 
  -4   0   8    53841.32    54291.92    911.54 o 
  -3   0   8     9838.88    10129.21    191.49 o 
  -2   0   8       50.36       56.20     12.30 o 
  -1   0   8     6308.20     6821.27    138.04 o 
   0   0   8    14475.88    15412.09    366.53 o 
   1   0   8     1457.25     1412.76     45.52 o 
   2   0   8    10631.65    10078.40    211.59 o 
   3   0   8    22237.32    23234.42    466.77 o 
   4   0   8    19620.09    19935.82    410.90 o 
   5   0   8      588.55      714.88     36.06 o 
   6   0   8     1226.43      954.86     42.91 o 
   7   0   8     8117.09     8138.45    202.28 o 
   8   0   8     6073.46     5965.33    163.12 o 
   9   0   8       83.45      128.11     28.83 o 
  10   0   8     5443.48     5071.72    157.27 o 
  11   0   8     6537.25     6357.99    188.36 o 
  12   0   8     3697.60     3687.55    126.67 o 
  13   0   8      508.12      470.78     46.00 o 
  14   0   8     3102.37     2979.23    120.26 o 
  15   0   8     2439.06     2470.49    108.31 o 
  16   0   8       63.37       97.28     25.46 o 
  17   0   8      296.89      277.06     39.55 o 
  18   0   8     1127.12     1110.11    101.38 o 
  19   0   8     1038.15     1090.85    166.71 o 
  20   0   8      147.51      129.13     76.13 o 
 -28   1   8      245.37      213.83     43.45 o 
 -27   1   8       17.38       50.28     28.86 o 
 -26   1   8      271.71      255.40     42.45 o 
 -25   1   8       38.24       50.72     25.39 o 
 -24   1   8     1089.65     1087.61     68.17 o 
 -23   1   8        6.30        7.82     27.05 o 
 -22   1   8      741.94      694.99     55.19 o 
 -21   1   8      157.34      371.61     89.33 o 
 -20   1   8     2179.00     2285.29     96.16 o 
 -19   1   8       10.16       -9.95     21.05 o 
 -18   1   8     2363.94     2428.12     93.77 o 
 -17   1   8     1592.14     1818.95    152.30 o 
 -16   1   8     1300.01     1232.08     56.15 o 
 -15   1   8       88.95      285.56    127.50 o 
 -14   1   8     2291.56     2128.45     95.20 o 
 -13   1   8     2044.97     2122.70     69.01 o 
 -12   1   8       37.94       50.72     12.01 o 
 -11   1   8     1235.52     1269.99     22.97 o 
 -10   1   8    10230.25     9894.61    125.06 o 
  -9   1   8     2769.79     2783.93     44.80 o 
  -8   1   8        1.08        7.41      5.26 o 
  -7   1   8      115.88      120.32      9.29 o 
  -6   1   8    23622.10    23635.44    370.99 o 
  -5   1   8    10185.42    10390.61    136.44 o 
  -4   1   8      479.62      455.54     16.41 o 
  -3   1   8    10064.96    10381.05    136.93 o 
  -2   1   8    21605.78    22007.85    274.75 o 
  -1   1   8      130.76      123.63     18.00 o 
   0   1   8     1026.62     1017.51     23.96 o 
   1   1   8     4311.23     4433.27     69.11 o 
   2   1   8     5977.55     6261.16     95.32 o 
   3   1   8     2125.45     1999.71     40.96 o 
   4   1   8     1351.37     1154.69     29.29 o 
   5   1   8     4324.11     4580.14     79.17 o 
   6   1   8      832.87      871.85     32.11 o 
   7   1   8       90.08       88.91     13.25 o 
   8   1   8     2277.45     2068.60     50.14 o 
   9   1   8     4336.38     4272.02     87.19 o 
  10   1   8      638.35      584.84     27.61 o 
  11   1   8       40.72       37.30     17.06 o 
  12   1   8     2748.19     2581.15     96.96 o 
  13   1   8     1207.53     1046.77     46.11 o 
  14   1   8       88.88      137.68     22.60 o 
  15   1   8       62.03       34.18     20.57 o 
  16   1   8      765.96      734.81     58.06 o 
  17   1   8      585.55      648.73     56.14 o 
  18   1   8       41.67       48.80     25.12 o 
  19   1   8      194.58      240.38     39.16 o 
  20   1   8      158.82      144.24     39.94 o 
 -27   2   8        1.56      -19.05     23.41 o 
 -26   2   8        1.25       10.45     21.74 o 
 -25   2   8       47.21       49.18     25.42 o 
 -24   2   8      159.34      177.01     33.76 o 
 -23   2   8       14.99       32.58     37.40 o 
 -22   2   8        9.28       69.97     26.22 o 
 -21   2   8      172.13      201.83     40.60 o 
 -20   2   8      425.76      514.84     44.23 o 
 -19   2   8      234.65      199.58     31.43 o 
 -18   2   8       33.48       98.07     27.40 o 
 -17   2   8       28.03      131.34     49.93 o 
 -16   2   8      189.67      315.38     53.07 o 
 -15   2   8      214.41      203.29     13.82 o 
 -14   2   8        4.82       41.94     20.58 o 
 -13   2   8      684.07      608.58     18.74 o 
 -12   2   8     1165.60     1242.59     28.79 o 
 -11   2   8      709.78      624.98     19.39 o 
 -10   2   8       45.65       62.28     11.17 o 
  -9   2   8      430.83      447.67     19.78 o 
  -8   2   8      965.43     1001.13     29.20 o 
  -7   2   8      154.17      182.48     11.68 o 
  -6   2   8      644.63      621.07     19.09 o 
  -5   2   8      164.94      150.47     10.76 o 
  -4   2   8        3.77      -10.37     10.61 o 
  -3   2   8      201.90      169.44     14.15 o 
  -2   2   8      792.48      621.65     22.84 o 
  -1   2   8     1074.40     1072.90     21.20 o 
   0   2   8     1045.15     1116.16     28.01 o 
   1   2   8       82.05       40.89      8.30 o 
   2   2   8       48.29       48.49      8.30 o 
   3   2   8        2.23       16.02     14.68 o 
   4   2   8     1183.78     1164.83     54.57 o 
   5   2   8       33.90       29.74     17.04 o 
   6   2   8        4.16       -4.85     12.92 o 
   7   2   8      689.68      721.99     48.98 o 
   8   2   8      277.83      301.82     36.10 o 
   9   2   8      144.09      173.03     31.20 o 
  10   2   8       23.94       35.50     21.44 o 
  11   2   8        0.51      -21.47     21.47 o 
  12   2   8      465.65      492.83     47.25 o 
  13   2   8       27.36       19.15     20.98 o 
  14   2   8       12.05       -9.35     17.92 o 
  15   2   8       75.52      110.91     31.13 o 
  16   2   8      140.78      210.63     38.36 o 
  17   2   8        0.84      108.70     73.39 o 
  18   2   8        0.86        0.74     18.29 o 
  19   2   8       15.34       27.94     26.35 o 
 -25   3   8       13.64        5.14     19.86 o 
 -24   3   8      299.42      377.68     58.00 o 
 -23   3   8       52.89       76.64     28.43 o 
 -22   3   8      740.52      781.38     57.48 o 
 -21   3   8       12.17       50.75     28.31 o 
 -20   3   8      396.28      320.18     38.34 o 
 -19   3   8       58.06      149.96     30.15 o 
 -18   3   8     1557.27     1573.83     75.28 o 
 -17   3   8      294.96      298.76     51.17 o 
 -16   3   8      897.45      844.54     36.15 o 
 -15   3   8       63.21       97.52     20.45 o 
 -14   3   8     1678.22     1804.14     52.94 o 
 -13   3   8      732.14      655.14     28.95 o 
 -12   3   8      175.93      185.85     16.38 o 
 -11   3   8      807.84      806.94     35.58 o 
 -10   3   8     7206.69     7157.09    177.18 o 
  -9   3   8     1132.07     1121.41     33.30 o 
  -8   3   8       58.67      127.55     13.07 o 
  -7   3   8     2059.65     1997.50     45.64 o 
  -6   3   8     7948.00     7847.30    125.65 o 
  -5   3   8      942.99      930.34     27.81 o 
  -4   3   8       81.53      141.16     15.73 o 
  -3   3   8     1966.87     1951.57     58.75 o 
  -2   3   8     8055.44     7777.41    189.84 o 
  -1   3   8      136.07      206.06     39.92 o 
   0   3   8        1.00      172.51     41.18 o 
   1   3   8     4219.27     4278.43    140.62 o 
   2   3   8     6197.72     6306.02    265.09 o 
   3   3   8      122.60      211.02     45.89 o 
   4   3   8      863.17      917.35     53.87 o 
   5   3   8     1804.69     1785.74     77.95 o 
   6   3   8     1383.46     1506.19     71.51 o 
   7   3   8      265.15      311.69     42.70 o 
   8   3   8      837.62      918.27     63.23 o 
   9   3   8     2032.20     1906.91     93.74 o 
  10   3   8      523.36      558.58     54.01 o 
  11   3   8       15.90       30.85     23.19 o 
  12   3   8      617.75      639.42     52.75 o 
  13   3   8      453.33      477.87     51.83 o 
  14   3   8      458.12      509.89     54.15 o 
  15   3   8       42.04      111.56     43.47 o 
  16   3   8      200.00      312.63     62.85 o 
  17   3   8      343.08      329.76     48.98 o 
  18   3   8      204.93      265.69     46.42 o 
 -23   4   8       91.94       95.60     35.71 o 
 -22   4   8      273.23      291.13     50.07 o 
 -21   4   8        8.97       13.75     18.96 o 
 -20   4   8      238.89      332.36     38.40 o 
 -19   4   8      311.37      207.68     31.52 o 
 -18   4   8      344.46      368.99     39.22 o 
 -17   4   8       39.58       53.90     20.73 o 
 -16   4   8      826.09      852.40     41.88 o 
 -15   4   8      148.63      155.50     20.79 o 
 -14   4   8      335.73      293.02     21.84 o 
 -13   4   8      125.69      159.98     20.53 o 
 -12   4   8     2124.63     2228.61     65.69 o 
 -11   4   8     1489.93     1194.85     45.85 o 
 -10   4   8       24.67       34.87     13.37 o 
  -9   4   8      260.21      259.77     18.91 o 
  -8   4   8     1313.94     1479.25     43.64 o 
  -7   4   8       82.03      157.23     21.05 o 
  -6   4   8        7.76       63.67     10.85 o 
  -5   4   8     1175.87     1074.85     36.79 o 
  -4   4   8     1954.16     2025.00     70.89 o 
  -3   4   8      794.22      879.84     50.19 o 
  -2   4   8       72.34      151.01     24.52 o 
  -1   4   8      169.82      175.21     28.63 o 
   0   4   8     1299.33     1288.75     60.28 o 
   1   4   8      186.06      242.41     33.46 o 
   2   4   8       55.47      243.95     48.13 o 
   3   4   8     2074.93     1864.04     88.29 o 
   4   4   8     1797.02     1772.02    107.80 o 
   5   4   8       10.39       29.41     21.50 o 
   6   4   8      609.14      793.82     60.41 o 
   7   4   8      469.34      399.88     44.81 o 
   8   4   8      517.67      544.69     51.80 o 
   9   4   8        6.71       40.31     22.32 o 
  10   4   8      445.86      480.77     52.55 o 
  11   4   8      448.76      423.98     49.75 o 
  12   4   8       76.31       53.85     27.70 o 
  13   4   8       62.06       81.69     28.22 o 
  14   4   8      240.54      343.03     46.63 o 
  15   4   8      224.20      170.44     41.55 o 
 -20   5   8       44.84       74.36     41.21 o 
 -19   5   8       11.84      -15.64     23.98 o 
 -18   5   8       39.60       30.01     25.42 o 
 -17   5   8       73.61      112.01     39.93 o 
 -16   5   8      166.11      177.17     24.17 o 
 -15   5   8       70.37       72.54     19.63 o 
 -14   5   8       17.74       20.30     12.47 o 
 -13   5   8       94.13      131.20     19.66 o 
 -12   5   8        6.30       -7.64     10.26 o 
 -11   5   8        7.93       41.33     13.31 o 
 -10   5   8      133.70      171.11     18.89 o 
  -9   5   8       75.56      121.72     16.21 o 
  -8   5   8       25.33       48.87     15.72 o 
  -7   5   8       22.68       33.55     20.01 o 
  -6   5   8       85.07      120.86     27.53 o 
  -5   5   8      203.09      305.72     46.53 o 
  -4   5   8        7.92       -3.04     15.91 o 
  -3   5   8        6.45       62.28     36.44 o 
  -2   5   8      111.34      179.43     31.65 o 
  -1   5   8       25.20      102.65     27.35 o 
   0   5   8        5.15        3.95     19.56 o 
   1   5   8       13.16       47.47     28.17 o 
   2   5   8       70.61       48.84     22.87 o 
   3   5   8      103.28      151.35     32.77 o 
   4   5   8       36.01       91.68     29.67 o 
   5   5   8        7.47        7.48     19.30 o 
   6   5   8       36.72       48.82     26.67 o 
   7   5   8        0.31      -15.55     25.40 o 
   8   5   8      154.82      197.77     35.77 o 
   9   5   8       50.23       55.79     29.90 o 
  10   5   8       57.17      126.64     39.76 o 
  11   5   8        0.33       11.46     21.86 o 
  12   5   8       45.18       38.31     28.44 o 
 -14   6   8        0.90       -8.50     22.69 o 
 -13   6   8       45.27       10.60     25.44 o 
 -12   6   8       18.51       15.95     20.29 o 
 -11   6   8       21.43        7.85     16.40 o 
 -10   6   8        2.62        8.76     17.73 o 
  -9   6   8       24.12        0.84     15.61 o 
  -8   6   8       42.17       37.20     21.92 o 
  -7   6   8       16.94        1.17     15.17 o 
  -6   6   8       34.94       17.04     22.89 o 
  -5   6   8       30.01       80.96     31.86 o 
  -4   6   8       41.32       44.92     29.77 o 
  -3   6   8        5.77       10.43     26.29 o 
  -2   6   8       23.53       53.62     30.04 o 
  -1   6   8       94.84      106.60     30.04 o 
   0   6   8       31.93       43.51     25.25 o 
   1   6   8       13.38       25.36     20.19 o 
   2   6   8        1.21       22.17     23.54 o 
   3   6   8        1.11       -8.47     18.31 o 
   4   6   8       15.37       34.58     25.47 o 
   5   6   8        0.34       -4.71     19.73 o 
   6   6   8        1.38        7.49     22.95 o 
   7   6   8       59.22       45.05     26.68 o 
 -27   1   9      403.89      381.49     50.32 o 
 -26   1   9      484.79      526.36     56.31 o 
 -25   1   9       20.11       34.88     24.70 o 
 -24   1   9      509.73      562.07     51.69 o 
 -23   1   9     1256.04     1181.13     71.21 o 
 -22   1   9      824.74      858.71     61.71 o 
 -21   1   9      105.17      206.59     56.89 o 
 -20   1   9      604.82      763.46     84.92 o 
 -19   1   9     1602.83     1728.46     79.32 o 
 -18   1   9     1640.82     1565.53     70.87 o 
 -17   1   9      294.29      750.57    186.24 o 
 -16   1   9     1849.74     2712.67    352.32 o 
 -15   1   9     3865.60     3754.39    113.54 o 
 -14   1   9      560.53      497.87     41.22 o 
 -13   1   9       90.32      141.39     25.41 o 
 -12   1   9     4978.51     4839.93    108.46 o 
 -11   1   9     4630.01     4417.59     65.30 o 
 -10   1   9       69.65      110.67     11.78 o 
  -9   1   9     1369.62     1403.69     30.94 o 
  -8   1   9    14225.02    14502.03    196.51 o 
  -7   1   9     4891.28     4585.09    150.23 o 
  -6   1   9     1487.91     1546.67     36.87 o 
  -5   1   9      680.51      701.62     22.51 o 
  -4   1   9    15254.43    16036.69    220.06 o 
  -3   1   9     2496.17     2372.28     45.50 o 
  -2   1   9      214.86      192.28     16.96 o 
  -1   1   9     1935.70     1793.93     37.29 o 
   0   1   9    13014.57    13437.80    191.71 o 
   1   1   9     2801.96     2698.48     75.49 o 
   2   1   9      331.43      333.78     21.46 o 
   3   1   9     1958.30     1842.11     49.50 o 
   4   1   9     5421.15     5385.69     93.79 o 
   5   1   9      433.99      358.43     17.64 o 
   6   1   9      423.91      392.33     19.16 o 
   7   1   9      583.94      553.48     30.53 o 
   8   1   9     5470.89     5257.05    106.06 o 
   9   1   9      620.13      560.25     25.39 o 
  10   1   9     1145.85     1160.34     38.70 o 
  11   1   9      157.42      182.98     26.30 o 
  12   1   9     2777.73     2704.14     88.01 o 
  13   1   9        4.77       38.06     16.46 o 
  14   1   9      852.53      824.99     58.92 o 
  15   1   9      213.79      212.62     35.79 o 
  16   1   9     1405.67     1430.60     80.61 o 
  17   1   9       55.13       57.33     24.24 o 
  18   1   9      406.45      492.77     51.73 o 
  19   1   9       20.43        3.47     33.25 o 
 -27   2   9      228.77      240.61     43.64 o 
 -26   2   9       83.17       73.91     31.35 o 
 -25   2   9      658.04      632.29     60.38 o 
 -24   2   9     1281.64     1277.62     82.67 o 
 -23   2   9       36.55       31.42     22.46 o 
 -22   2   9      256.68      313.13     45.88 o 
 -21   2   9     2351.22     2377.10    104.78 o 
 -20   2   9     1081.42     1001.59     64.72 o 
 -19   2   9        1.61      586.59    177.34 o 
 -18   2   9     2086.78     2820.30    422.42 o 
 -17   2   9     4219.26     4349.16    140.28 o 
 -16   2   9     2174.47     2073.56     82.97 o 
 -15   2   9      229.79      384.40    111.11 o 
 -14   2   9     3092.77     2992.63    114.24 o 
 -13   2   9     2623.48     2617.40     65.74 o 
 -12   2   9     2542.36     2479.66     50.57 o 
 -11   2   9      556.97      559.23     23.01 o 
 -10   2   9     8873.55     8454.49    189.94 o 
  -9   2   9     4541.17     4545.02     88.57 o 
  -8   2   9     2137.01     2138.37     49.72 o 
  -7   2   9     1358.15     1439.78     46.24 o 
  -6   2   9     9773.53     9622.29    142.58 o 
  -5   2   9      380.53      344.03     24.56 o 
  -4   2   9      136.48      181.32     15.95 o 
  -3   2   9      176.00      261.29     19.00 o 
  -2   2   9    15068.97    14628.70    194.01 o 
  -1   2   9     1789.73     1739.50     41.70 o 
   0   2   9      288.63      316.43     19.89 o 
   1   2   9     1739.43     1790.73     46.20 o 
   2   2   9    11051.16    10638.83    266.27 o 
   3   2   9     1091.51     1008.46     74.44 o 
   4   2   9      941.96      989.94     52.75 o 
   5   2   9      277.15      357.19     44.23 o 
   6   2   9     8802.70     9027.50    252.74 o 
   7   2   9      327.35      451.75     41.54 o 
   8   2   9      265.17      395.17     47.15 o 
   9   2   9     1404.96     1338.67     73.81 o 
  10   2   9     3080.98     3176.61    126.29 o 
  11   2   9      538.69      521.54     51.33 o 
  12   2   9     1257.02     1280.55     75.16 o 
  13   2   9      320.96      298.09     42.15 o 
  14   2   9     1907.68     1947.14     99.70 o 
  15   2   9        0.53       49.28     29.39 o 
  16   2   9      784.80      835.52     68.04 o 
  17   2   9      162.62      172.97     37.95 o 
  18   2   9      402.63      419.89     53.56 o 
 -25   3   9       73.76       45.76     27.12 o 
 -24   3   9       15.55       32.38     24.84 o 
 -23   3   9      114.09      154.70     33.90 o 
 -22   3   9      376.04      326.36     42.48 o 
 -21   3   9       12.81       11.74     19.23 o 
 -20   3   9        0.03      -12.32     17.72 o 
 -19   3   9        0.72      244.54    104.46 o 
 -18   3   9     1514.12     1476.55     76.30 o 
 -17   3   9       82.67       93.29     25.69 o 
 -16   3   9        3.46       -5.29      8.76 o 
 -15   3   9     1068.69     1092.04     58.59 o 
 -14   3   9      104.18      132.90     12.75 o 
 -13   3   9       39.78       52.99     12.27 o 
 -12   3   9      694.25      670.55     32.85 o 
 -11   3   9      154.05      184.99     18.90 o 
 -10   3   9      932.22      850.34     29.64 o 
  -9   3   9        6.62       34.79     14.31 o 
  -8   3   9     1035.68      978.76     29.93 o 
  -7   3   9      336.89      334.61     22.51 o 
  -6   3   9      469.51      531.18     21.02 o 
  -5   3   9      508.09      572.03     32.67 o 
  -4   3   9     4331.04     3937.09     70.47 o 
  -3   3   9      262.60      286.27     28.53 o 
  -2   3   9      660.21      633.50     23.51 o 
  -1   3   9      686.44      774.12     44.69 o 
   0   3   9     1154.91     1001.29     52.66 o 
   1   3   9      223.31      271.54     33.54 o 
   2   3   9       58.00       20.94     22.95 o 
   3   3   9      316.95      399.49     48.42 o 
   4   3   9      882.76      831.97     68.15 o 
   5   3   9      166.04      178.82     28.26 o 
   6   3   9        8.34       31.16     21.04 o 
   7   3   9      665.25      733.27     55.92 o 
   8   3   9      502.51      473.15     54.94 o 
   9   3   9      279.95      399.64     44.70 o 
  10   3   9      949.55      918.00     67.66 o 
  11   3   9        6.23        2.59     33.09 o 
  12   3   9      321.24      338.92     46.90 o 
  13   3   9       16.51       57.52     37.83 o 
  14   3   9      254.02      260.06     43.28 o 
  15   3   9       68.28       75.53     31.24 o 
  16   3   9      107.13       80.58     32.15 o 
  17   3   9       30.02      115.61     43.42 o 
 -23   4   9        0.14        6.09     22.25 o 
 -22   4   9      202.03      218.86     37.70 o 
 -21   4   9      128.80      145.12     32.48 o 
 -20   4   9        8.54       22.81     20.72 o 
 -19   4   9       43.52       32.63     24.24 o 
 -18   4   9      222.74      231.03     33.35 o 
 -17   4   9      128.29      186.06     35.49 o 
 -16   4   9       50.86       72.22     18.00 o 
 -15   4   9       13.62       46.28     20.73 o 
 -14   4   9      495.64      468.63     29.70 o 
 -13   4   9      104.02      157.03     25.99 o 
 -12   4   9       95.31      187.88     19.06 o 
 -11   4   9       30.10       21.47     11.50 o 
 -10   4   9      142.70      131.76     15.14 o 
  -9   4   9       46.30       44.10     11.67 o 
  -8   4   9       62.52      140.75     14.51 o 
  -7   4   9       24.07       11.04      8.28 o 
  -6   4   9       96.79      110.19     15.18 o 
  -5   4   9      193.16      212.09     16.51 o 
  -4   4   9       77.85      160.88     27.15 o 
  -3   4   9        3.83      -16.51     16.51 o 
  -2   4   9      105.34      160.39     37.42 o 
  -1   4   9      173.51      211.48     32.05 o 
   0   4   9       23.69       41.84     20.70 o 
   1   4   9      164.74      191.86     30.17 o 
   2   4   9      117.42      129.64     28.24 o 
   3   4   9      317.60      397.25     44.79 o 
   4   4   9        1.11        0.10     21.87 o 
   5   4   9        1.45        7.62     20.86 o 
   6   4   9      242.84      261.81     38.25 o 
   7   4   9      303.90      430.94     47.97 o 
   8   4   9        0.00        8.88     18.77 o 
   9   4   9        9.68       21.43     20.18 o 
  10   4   9       98.06       93.18     31.59 o 
  11   4   9      182.72      260.93     43.65 o 
  12   4   9       10.89       11.46     22.16 o 
  13   4   9       20.66       -1.76     20.17 o 
  14   4   9       58.23       59.80     30.13 o 
 -19   5   9       64.56       84.12     31.86 o 
 -18   5   9       29.99        3.95     20.27 o 
 -17   5   9        1.94       -1.80     16.12 o 
 -16   5   9       99.79       65.02     29.35 o 
 -15   5   9      138.53      188.55     24.73 o 
 -14   5   9       45.81       37.07     14.34 o 
 -13   5   9        2.71        4.63     10.90 o 
 -12   5   9      287.72      257.91     23.08 o 
 -11   5   9      125.47      146.15     18.65 o 
 -10   5   9       13.40       39.65     14.37 o 
  -9   5   9        0.03        8.08     17.76 o 
  -8   5   9      566.16      552.48     45.02 o 
  -7   5   9      208.49      276.00     33.07 o 
  -6   5   9        3.37       16.26     24.79 o 
  -5   5   9        6.65       20.46     19.27 o 
  -4   5   9      351.05      352.26     39.29 o 
  -3   5   9      210.91      273.59     36.28 o 
  -2   5   9        6.23      -14.73     17.87 o 
  -1   5   9       51.39       76.11     26.45 o 
   0   5   9      405.81      452.45     47.30 o 
   1   5   9      106.91      222.83     54.25 o 
   2   5   9       23.15       31.46     20.20 o 
   3   5   9       23.48        9.89     20.34 o 
   4   5   9      284.53      317.40     43.80 o 
   5   5   9       85.89      143.04     32.81 o 
   6   5   9       40.03      111.12     29.50 o 
   7   5   9        4.80       74.46     59.57 o 
   8   5   9      126.82      151.15     36.22 o 
   9   5   9       52.00       56.25     28.53 o 
  10   5   9       22.00       35.13     26.24 o 
  11   5   9        8.77       36.14     25.57 o 
 -13   6   9       13.69       13.11     25.66 o 
 -12   6   9       76.82       32.64     43.36 o 
 -11   6   9       10.02       44.42     26.63 o 
 -10   6   9       62.27       97.62     28.79 o 
  -9   6   9        0.10       25.43     20.45 o 
  -8   6   9        3.33      -11.93     19.07 o 
  -7   6   9       10.05        0.57     16.48 o 
  -6   6   9       66.83       98.88     35.78 o 
  -5   6   9       12.97       49.65     25.29 o 
  -4   6   9       16.85       49.51     40.86 o 
  -3   6   9       29.90       12.17     19.82 o 
  -2   6   9       73.21      125.68     41.70 o 
  -1   6   9        3.91      -19.46     20.82 o 
   0   6   9        5.51       40.28     44.31 o 
   1   6   9        3.82      -11.15     21.12 o 
   2   6   9      122.94      130.73     33.35 o 
   3   6   9       30.95       24.03     21.91 o 
   4   6   9       11.24       45.55     42.22 o 
   5   6   9       11.33       17.28     23.03 o 
 -28   0  10        5.87       26.17     35.65 o 
 -27   0  10      441.88      411.99     75.20 o 
 -26   0  10      144.60      133.99     49.54 o 
 -25   0  10      583.09      642.72     75.60 o 
 -24   0  10       50.50       66.31     36.45 o 
 -23   0  10     2191.84     2024.40    137.83 o 
 -22   0  10     1023.01      823.97     86.36 o 
 -21   0  10      761.53      803.56     79.61 o 
 -20   0  10      189.39     1361.06    111.34 o 
 -19   0  10     6932.13     6898.96    294.16 o 
 -18   0  10      752.77      934.72    111.30 o 
 -17   0  10     1397.10     1492.07     90.20 o 
 -16   0  10       25.24     4036.08   1480.65 o 
 -15   0  10     9553.03     9490.83    331.73 o 
 -14   0  10      675.02      690.53     62.50 o 
 -13   0  10     1712.74     1879.34     86.00 o 
 -12   0  10      970.83      893.55     61.31 o 
 -11   0  10    28655.96    27465.03    763.84 o 
 -10   0  10      539.41      550.88     36.49 o 
  -9   0  10        0.08       63.84     34.35 o 
  -8   0  10      956.35      882.04     35.68 o 
  -7   0  10    20458.18    21240.46    544.41 o 
  -6   0  10       22.76       47.98     11.16 o 
  -5   0  10     1125.55      999.69     40.72 o 
  -4   0  10        4.42       79.40     16.95 o 
  -3   0  10    21266.84    21794.64    446.15 o 
  -2   0  10      182.23      196.79     21.07 o 
  -1   0  10     2867.11     2600.17     76.80 o 
   0   0  10      212.58      246.15     25.12 o 
   1   0  10    24486.75    24983.95    552.05 o 
   2   0  10       85.99      116.14     22.21 o 
   3   0  10     9366.63     9398.38    233.83 o 
   4   0  10        1.06       18.82     14.19 o 
   5   0  10     7723.10     7734.88    206.56 o 
   6   0  10      527.94      499.49     43.46 o 
   7   0  10     5574.55     5488.24    159.75 o 
   8   0  10      130.92      120.74     21.75 o 
   9   0  10     4528.12     4642.38    151.69 o 
  10   0  10       17.93      -19.00     20.50 o 
  11   0  10     3474.13     3131.31    124.37 o 
  12   0  10        9.40       44.21     26.32 o 
  13   0  10     1699.41     1664.76     79.98 o 
  14   0  10       17.67       -5.39     18.04 o 
  15   0  10     1685.08     1594.84    183.58 o 
  16   0  10      205.56      226.46     85.76 o 
  17   0  10      154.14      266.93     93.47 o 
  18   0  10        7.59      -64.56     64.56 o 
 -27   1  10      513.01      556.80     61.06 o 
 -26   1  10        3.06       -4.63     18.27 o 
 -25   1  10      503.41      517.68     53.37 o 
 -24   1  10        3.28      -16.59     35.09 o 
 -23   1  10      363.72      401.93     45.59 o 
 -22   1  10        3.34        4.12     15.95 o 
 -21   1  10      903.81      837.81     56.96 o 
 -20   1  10      158.22      270.48     37.42 o 
 -19   1  10      706.25      804.49     54.96 o 
 -18   1  10       55.52     1129.79    218.86 o 
 -17   1  10     3578.09     3274.30    111.31 o 
 -16   1  10      280.91      213.35     27.97 o 
 -15   1  10      569.19      624.67     40.04 o 
 -14   1  10      163.99      981.60    247.66 o 
 -13   1  10     8126.53     7991.76    186.70 o 
 -12   1  10     1892.67     1870.30     48.97 o 
 -11   1  10      350.99      373.76     18.53 o 
 -10   1  10      152.43      200.96     12.77 o 
  -9   1  10     5904.07     5778.22     95.24 o 
  -8   1  10       82.73       87.93     10.16 o 
  -7   1  10      446.49      467.71     26.73 o 
  -6   1  10      370.47      347.03     17.07 o 
  -5   1  10     7128.38     7028.56    115.23 o 
  -4   1  10        3.15       21.93     11.96 o 
  -3   1  10      136.55       96.45     10.99 o 
  -2   1  10        0.45       32.51     11.46 o 
  -1   1  10     6022.33     5715.14     96.82 o 
   0   1  10      819.90      870.71     46.31 o 
   1   1  10     2145.23     1957.33     50.76 o 
   2   1  10      961.02     1017.92     29.56 o 
   3   1  10     7049.11     6722.59    119.51 o 
   4   1  10       36.14       77.85     14.80 o 
   5   1  10     2087.38     2240.37    112.23 o 
   6   1  10       11.56       42.86     18.96 o 
   7   1  10     3048.79     2778.95     65.82 o 
   8   1  10        9.32       14.34     12.08 o 
   9   1  10     1642.01     1644.28     59.05 o 
  10   1  10      101.62      125.84     25.59 o 
  11   1  10      499.59      514.38     33.51 o 
  12   1  10        7.30       -1.28     20.59 o 
  13   1  10     1089.46     1072.09     67.10 o 
  14   1  10      284.44      318.42     42.54 o 
  15   1  10      252.88      301.77     41.24 o 
  16   1  10       17.96        3.70     17.87 o 
  17   1  10      840.80      778.83     75.95 o 
  18   1  10       27.56      -17.99     35.35 o 
 -26   2  10        2.81       86.62     31.94 o 
 -25   2  10       32.54       16.38     22.36 o 
 -24   2  10       22.31        3.49     19.21 o 
 -23   2  10      105.23      155.41     30.61 o 
 -22   2  10       99.97      137.00     36.72 o 
 -21   2  10       14.94       13.66     23.14 o 
 -20   2  10       12.61       33.68     31.70 o 
 -19   2  10      369.70      417.22     39.00 o 
 -18   2  10      111.54      136.72     30.43 o 
 -17   2  10      336.19      352.06     36.18 o 
 -16   2  10       18.43      111.24     22.94 o 
 -15   2  10      180.50      203.40     27.34 o 
 -14   2  10       64.56       66.71     14.53 o 
 -13   2  10      194.28      165.28     12.86 o 
 -12   2  10      160.46      141.11     12.19 o 
 -11   2  10      105.73      110.54     11.10 o 
 -10   2  10      542.44      397.75     28.44 o 
  -9   2  10       54.78       42.31      9.57 o 
  -8   2  10      173.02      207.83     16.93 o 
  -7   2  10      365.64      388.82     19.05 o 
  -6   2  10      257.57      233.77     18.26 o 
  -5   2  10       78.34       88.52     10.39 o 
  -4   2  10       33.17       45.12     10.92 o 
  -3   2  10      630.40      572.85     20.36 o 
  -2   2  10      653.34      603.49     24.64 o 
  -1   2  10       44.93       37.59     10.42 o 
   0   2  10      135.82      168.01     25.86 o 
   1   2  10      122.74      132.21     15.48 o 
   2   2  10       45.24       57.23     13.24 o 
   3   2  10        7.82       -8.05     15.34 o 
   4   2  10       21.30      -15.90     17.41 o 
   5   2  10      181.39      243.98     33.82 o 
   6   2  10      221.57      185.69     29.07 o 
   7   2  10       73.30       26.78     20.65 o 
   8   2  10       45.29       63.88     29.21 o 
   9   2  10      490.18      511.48     48.72 o 
  10   2  10        9.87      -24.44     24.44 o 
  11   2  10      103.99      119.66     31.94 o 
  12   2  10       24.26       56.71     24.74 o 
  13   2  10       80.92      161.89     51.88 o 
  14   2  10        0.06        5.22     19.87 o 
  15   2  10        0.06       34.21     33.66 o 
  16   2  10        0.54       14.49     24.59 o 
  17   2  10      108.02      152.16     37.88 o 
 -25   3  10      360.39      362.81     50.54 o 
 -24   3  10       25.34        1.60     19.15 o 
 -23   3  10      134.16      167.09     35.23 o 
 -22   3  10       43.64        9.53     20.48 o 
 -21   3  10     1253.60     1224.73     75.68 o 
 -20   3  10       73.48      106.38     28.39 o 
 -19   3  10       72.33       81.82     39.92 o 
 -18   3  10        0.00       72.14     39.55 o 
 -17   3  10     2557.48     2498.31    104.67 o 
 -16   3  10      427.20      463.98     39.44 o 
 -15   3  10       99.39       91.01     14.25 o 
 -14   3  10        9.61       17.74     10.62 o 
 -13   3  10     2845.01     2759.41     75.29 o 
 -12   3  10     1147.58     1166.95     41.98 o 
 -11   3  10        8.34       24.76     18.57 o 
 -10   3  10       48.03       51.63     14.95 o 
  -9   3  10     2746.65     2547.20     58.10 o 
  -8   3  10      727.70      705.20     27.10 o 
  -7   3  10      207.29      247.40     16.54 o 
  -6   3  10        5.83       62.39     18.49 o 
  -5   3  10     4916.62     4734.79     87.45 o 
  -4   3  10      193.76      235.71     18.89 o 
  -3   3  10      338.50      371.24     20.74 o 
  -2   3  10      228.34      370.43     54.94 o 
  -1   3  10     2348.35     2297.12    107.24 o 
   0   3  10        0.95       48.00     21.92 o 
   1   3  10      731.41      829.43     49.80 o 
   2   3  10      148.14      221.36     37.55 o 
   3   3  10     3013.66     3004.13    117.66 o 
   4   3  10        8.28        5.45     17.04 o 
   5   3  10      179.84      213.97     32.45 o 
   6   3  10       69.38       86.89     25.35 o 
   7   3  10     2139.70     2007.65     99.77 o 
   8   3  10      105.62      187.98     41.17 o 
   9   3  10      523.24      541.22     52.52 o 
  10   3  10       13.09        4.74     16.95 o 
  11   3  10     1023.00      988.56     71.23 o 
  12   3  10        5.42       10.12     20.45 o 
  13   3  10      683.79      654.74     58.31 o 
  14   3  10       25.63        4.70     21.38 o 
  15   3  10      226.35      177.58     48.90 o 
 -22   4  10        4.97       -1.55     16.66 o 
 -21   4  10      210.20      226.53     37.77 o 
 -20   4  10        0.06      -11.45     19.37 o 
 -19   4  10      691.05      673.81     54.69 o 
 -18   4  10      158.21      229.59     35.26 o 
 -17   4  10      215.36      242.23     39.08 o 
 -16   4  10       15.07       54.37     26.01 o 
 -15   4  10     1046.02      997.09     43.06 o 
 -14   4  10        2.95       10.44     12.85 o 
 -13   4  10      141.91      151.36     16.90 o 
 -12   4  10       89.80      122.99     16.29 o 
 -11   4  10     1343.96     1332.74     45.71 o 
 -10   4  10       25.12       80.64     23.34 o 
  -9   4  10      144.12      130.20     17.74 o 
  -8   4  10        7.25       87.16     21.99 o 
  -7   4  10     2250.47     2023.57     78.52 o 
  -6   4  10       32.17       51.58     23.09 o 
  -5   4  10       17.14        6.40     18.78 o 
  -4   4  10       32.01      106.22     28.51 o 
  -3   4  10     1819.95     1765.81     84.98 o 
  -2   4  10       17.68      177.16     30.02 o 
  -1   4  10      841.13      943.53     57.27 o 
   0   4  10        0.02       25.97     18.56 o 
   1   4  10     1098.67     1146.23     66.31 o 
   2   4  10        2.22       36.40     22.99 o 
   3   4  10      301.44      376.10     43.99 o 
   4   4  10       16.79       24.95     31.85 o 
   5   4  10      591.11      564.44     54.01 o 
   6   4  10       14.08      127.37     46.32 o 
   7   4  10      676.35      765.53     57.06 o 
   8   4  10       10.16       35.29     25.03 o 
   9   4  10      408.62      347.20     44.87 o 
  10   4  10        0.84       16.15     23.19 o 
  11   4  10      277.07      336.46     48.42 o 
  12   4  10        4.06      -15.02     23.04 o 
  13   4  10       79.12       58.04     32.01 o 
 -19   5  10       98.79       26.76     26.49 o 
 -18   5  10        1.51       40.08     32.39 o 
 -17   5  10      112.17       76.68     24.32 o 
 -16   5  10        4.17       12.35     17.68 o 
 -15   5  10       46.99       79.77     27.74 o 
 -14   5  10       42.37       53.84     19.27 o 
 -13   5  10       31.64       51.91     15.62 o 
 -12   5  10        2.14        0.45      9.70 o 
 -11   5  10      103.41      114.67     25.27 o 
 -10   5  10      135.74       86.70     24.18 o 
  -9   5  10        7.29       40.64     19.66 o 
  -8   5  10       87.42      160.78     29.09 o 
  -7   5  10       93.85      113.91     27.53 o 
  -6   5  10       11.62       32.68     21.54 o 
  -5   5  10      191.35      255.82     36.77 o 
  -4   5  10       13.38       32.08     21.64 o 
  -3   5  10       49.57      113.81     28.95 o 
  -2   5  10       15.08      -13.86     19.85 o 
  -1   5  10        5.72       12.01     19.26 o 
   0   5  10      337.82      404.35     44.05 o 
   1   5  10       42.95       40.02     24.29 o 
   2   5  10        7.46       10.17     20.22 o 
   3   5  10       19.61       18.28     21.85 o 
   4   5  10        1.15       26.50     22.98 o 
   5   5  10       25.33       87.55     43.54 o 
   6   5  10        0.02      -16.96     22.76 o 
   7   5  10       77.33       46.88     32.09 o 
   8   5  10        9.46       26.45     25.82 o 
   9   5  10       51.72       62.08     29.07 o 
 -12   6  10        0.80       11.74     27.42 o 
 -11   6  10       14.77      -12.72     23.98 o 
 -10   6  10       21.54        1.33     14.28 o 
  -9   6  10       14.13       12.60     18.63 o 
  -8   6  10        0.03       -1.93     17.42 o 
  -7   6  10       16.85       16.37     20.67 o 
  -6   6  10       49.75       71.81     28.21 o 
  -5   6  10       14.16        6.14     18.60 o 
  -4   6  10        3.55        7.79     18.88 o 
  -3   6  10       20.82        8.93     21.12 o 
  -2   6  10       34.21       43.42     26.38 o 
  -1   6  10        7.00       25.95     23.92 o 
   0   6  10        0.45       -6.57     19.75 o 
   1   6  10       21.44       -6.25     19.60 o 
   2   6  10       19.09       97.50     54.94 o 
   3   6  10        0.13        2.16     19.81 o 
 -27   1  11        0.93       -2.10     20.54 o 
 -26   1  11      603.01      635.79     62.67 o 
 -25   1  11        0.63        9.42     20.30 o 
 -24   1  11      211.92      243.17     38.70 o 
 -23   1  11        8.93       47.77     25.14 o 
 -22   1  11     1763.15     1815.22     89.21 o 
 -21   1  11        0.58       -8.03     17.39 o 
 -20   1  11       73.55      118.33     28.47 o 
 -19   1  11      151.87     1889.34    236.31 o 
 -18   1  11     4728.39     4722.15    153.78 o 
 -17   1  11       22.78       69.49     22.01 o 
 -16   1  11       98.65      100.50     22.89 o 
 -15   1  11      312.21     1491.71    206.70 o 
 -14   1  11     7715.36     7704.74    198.11 o 
 -13   1  11      173.81      174.19     26.21 o 
 -12   1  11      370.15      397.25     18.79 o 
 -11   1  11      494.48      509.65     20.69 o 
 -10   1  11     8207.57     8573.77    147.34 o 
  -9   1  11       14.24       38.10     15.45 o 
  -8   1  11     1890.76     1834.03     88.02 o 
  -7   1  11      517.70      568.43     28.41 o 
  -6   1  11     4580.43     4705.19     88.43 o 
  -5   1  11       13.12       17.24      9.47 o 
  -4   1  11     3018.40     2999.40     61.46 o 
  -3   1  11     1102.89     1067.89     32.82 o 
  -2   1  11     4819.26     4842.72     90.37 o 
  -1   1  11       10.89       74.78     21.79 o 
   0   1  11     5837.52     6233.05    179.13 o 
   1   1  11     2020.00     1914.03     74.22 o 
   2   1  11     2306.55     2220.00     61.78 o 
   3   1  11      234.77      249.98     22.60 o 
   4   1  11     5284.17     5343.67    105.64 o 
   5   1  11     1487.21     1334.17     39.22 o 
   6   1  11     1469.16     1527.61     71.09 o 
   7   1  11       13.05       31.06     18.00 o 
   8   1  11     2247.19     2231.70     73.91 o 
   9   1  11      590.33      591.84     35.74 o 
  10   1  11      377.97      419.00     31.87 o 
  11   1  11      170.84      189.06     33.11 o 
  12   1  11     1558.44     1472.00     79.27 o 
  13   1  11      305.93      337.87     41.98 o 
  14   1  11        6.87       25.06     25.93 o 
  15   1  11      155.72      126.31     29.83 o 
  16   1  11      406.94      485.91     65.07 o 
  17   1  11       97.65      170.26     52.07 o 
 -26   2  11      137.72      192.78     40.24 o 
 -25   2  11       34.35        0.50     18.78 o 
 -24   2  11      634.43      697.99     61.71 o 
 -23   2  11       15.30       22.78     21.10 o 
 -22   2  11      205.27      218.54     37.31 o 
 -21   2  11       53.39       48.60     28.47 o 
 -20   2  11     3498.90     3566.00    136.43 o 
 -19   2  11      194.57      162.84     31.49 o 
 -18   2  11      232.02      255.02     35.45 o 
 -17   2  11      248.02      679.88    225.44 o 
 -16   2  11     3093.31     3050.97    108.49 o 
 -15   2  11      347.84      330.84     34.09 o 
 -14   2  11       16.79      125.93     65.84 o 
 -13   2  11      515.24      510.49     71.19 o 
 -12   2  11    10531.11    10206.62    173.34 o 
 -11   2  11      177.06      208.08     31.81 o 
 -10   2  11     1069.34     1150.03     38.69 o 
  -9   2  11      372.32      365.66     21.86 o 
  -8   2  11    10643.70    10199.94    185.46 o 
  -7   2  11      648.29      705.93     43.31 o 
  -6   2  11     3648.51     3673.16     73.72 o 
  -5   2  11     1073.10      970.71     34.07 o 
  -4   2  11     8507.44     8224.44    149.59 o 
  -3   2  11      212.29      306.25     33.16 o 
  -2   2  11     5603.32     5573.94     98.39 o 
  -1   2  11     1593.06     1461.35     58.44 o 
   0   2  11     4635.39     4206.76    150.97 o 
   1   2  11       10.79       90.84     50.23 o 
   2   2  11     6689.90     6949.41    207.02 o 
   3   2  11     1677.69     1582.69     95.69 o 
   4   2  11      374.77      424.38     46.32 o 
   5   2  11      218.17      263.36     34.41 o 
   6   2  11     3327.68     3424.96    134.18 o 
   7   2  11     1992.44     1931.00     94.52 o 
   8   2  11       67.57       77.66     27.63 o 
   9   2  11      153.88      216.62     37.22 o 
  10   2  11     2861.19     2779.75    126.35 o 
  11   2  11      531.07      492.84     50.70 o 
  12   2  11        0.70      -23.39     23.39 o 
  13   2  11       62.43       41.92     24.90 o 
  14   2  11      502.71      525.20     55.62 o 
  15   2  11      271.98      206.37     40.29 o 
  16   2  11       11.41       21.86     22.67 o 
 -24   3  11      106.33      103.31     46.10 o 
 -23   3  11        1.02       46.76     26.26 o 
 -22   3  11      100.33      124.97     32.57 o 
 -21   3  11      133.93      166.13     33.93 o 
 -20   3  11       59.43      123.19     29.63 o 
 -19   3  11       56.85      130.75     46.65 o 
 -18   3  11      717.88      711.95     54.43 o 
 -17   3  11       41.36       44.98     22.38 o 
 -16   3  11       65.39      116.70     26.41 o 
 -15   3  11       24.59       82.24     61.71 o 
 -14   3  11     1522.68     1513.83     62.74 o 
 -13   3  11     1236.95     1072.74     42.08 o 
 -12   3  11       31.40       23.75     14.67 o 
 -11   3  11      146.62      125.76     17.35 o 
 -10   3  11      259.55      288.22     25.60 o 
  -9   3  11       53.06       49.00     11.55 o 
  -8   3  11       44.13       47.47     12.46 o 
  -7   3  11       93.15       92.35     12.59 o 
  -6   3  11     1050.45      932.16     31.70 o 
  -5   3  11      144.11      165.05     15.01 o 
  -4   3  11     1096.81     1033.90     36.98 o 
  -3   3  11       65.80       77.89     22.34 o 
  -2   3  11       33.03       48.63     23.51 o 
  -1   3  11       53.40       61.26     20.80 o 
   0   3  11      224.71      246.92     49.66 o 
   1   3  11      993.51      880.32     58.64 o 
   2   3  11      192.19      181.90     33.04 o 
   3   3  11       89.57       94.60     33.38 o 
   4   3  11     1527.18     1590.97     83.03 o 
   5   3  11      261.51      229.70     37.98 o 
   6   3  11       93.80      106.98     30.72 o 
   7   3  11       23.34       83.18     30.38 o 
   8   3  11      245.31      231.03     36.54 o 
   9   3  11      141.83      147.56     35.19 o 
  10   3  11       47.36      141.24     35.96 o 
  11   3  11       10.80       21.20     30.46 o 
  12   3  11      186.35      249.83     43.81 o 
  13   3  11       41.76      114.84     44.79 o 
  14   3  11        9.83       16.45     24.29 o 
 -22   4  11        7.01      -13.47     19.83 o 
 -21   4  11       17.42        7.63     19.05 o 
 -20   4  11       38.35       42.04     24.28 o 
 -19   4  11       97.28      135.55     29.13 o 
 -18   4  11       32.88       71.64     23.92 o 
 -17   4  11       17.17       37.33     23.72 o 
 -16   4  11      201.50      206.16     32.82 o 
 -15   4  11      119.94      175.32     29.65 o 
 -14   4  11        7.32       33.54     14.83 o 
 -13   4  11        0.65       24.46     11.38 o 
 -12   4  11      137.76      129.99     18.39 o 
 -11   4  11       53.39      108.37     16.40 o 
 -10   4  11       91.10      120.07     15.38 o 
  -9   4  11       81.01       79.52     19.54 o 
  -8   4  11      484.94      426.00     29.00 o 
  -7   4  11      231.00      246.45     30.69 o 
  -6   4  11       81.73       87.83     33.38 o 
  -5   4  11        0.82       30.48     28.41 o 
  -4   4  11      306.78      250.33     33.24 o 
  -3   4  11       30.77       91.97     25.24 o 
  -2   4  11      155.04      172.74     30.10 o 
  -1   4  11       19.20        6.13     15.91 o 
   0   4  11      219.56      188.25     34.18 o 
   1   4  11       44.98      134.86     31.69 o 
   2   4  11       89.47       99.33     26.53 o 
   3   4  11        9.22       -1.47     16.02 o 
   4   4  11      105.00      148.33     36.60 o 
   5   4  11       31.05      110.54     31.95 o 
   6   4  11       86.69       84.33     30.38 o 
   7   4  11        0.40        5.52     17.83 o 
   8   4  11       57.66       98.14     33.31 o 
   9   4  11        1.20        5.11     19.23 o 
  10   4  11       36.97       59.45     32.46 o 
  11   4  11        6.22       17.02     25.31 o 
 -18   5  11      268.01      235.06     53.48 o 
 -17   5  11        2.73       43.51     36.22 o 
 -16   5  11       49.97       88.07     42.94 o 
 -15   5  11       72.10       41.03     31.17 o 
 -14   5  11      406.57      456.77    113.71 o 
 -13   5  11       18.91      122.90     88.02 o 
 -12   5  11        0.12       -7.68     13.35 o 
 -11   5  11       14.03       -9.19     15.46 o 
 -10   5  11      307.73      301.60     42.42 o 
  -9   5  11        0.21       73.76     35.75 o 
  -8   5  11       51.20       60.96     31.37 o 
  -7   5  11       90.09       87.18     26.38 o 
  -6   5  11      375.67      356.77     40.41 o 
  -5   5  11       12.18       72.10     31.66 o 
  -4   5  11       99.42      167.46     33.27 o 
  -3   5  11       47.48       21.52     19.89 o 
  -2   5  11      112.73      171.35     34.78 o 
  -1   5  11       58.85       82.78     28.11 o 
   0   5  11      186.58      217.23     37.63 o 
   1   5  11       28.07       20.74     20.97 o 
   2   5  11      166.06      195.88     38.07 o 
   3   5  11        0.57       42.33     29.47 o 
   4   5  11      154.93      149.44     36.91 o 
   5   5  11       47.01       26.56     25.48 o 
   6   5  11      162.61      177.19     39.25 o 
   7   5  11       11.19       21.39     21.87 o 
   8   5  11      226.36      311.28     48.72 o 
 -10   6  11        0.27       36.97     24.92 o 
  -9   6  11        2.59        8.94     19.69 o 
  -8   6  11      139.66      132.26     32.89 o 
  -7   6  11        0.02        3.31     20.51 o 
  -6   6  11        7.62       32.91     24.26 o 
  -5   6  11       13.83      -17.09     22.23 o 
  -4   6  11       58.10       53.07     27.43 o 
  -3   6  11        0.52      -17.56     21.80 o 
  -2   6  11       61.62       69.56     30.13 o 
  -1   6  11        8.57       -3.49     20.63 o 
   0   6  11       13.68       19.46     27.41 o 
 -27   0  12        5.87      -40.02     40.02 o 
 -26   0  12      160.97      179.61     54.87 o 
 -25   0  12     1529.69     1441.33    127.54 o 
 -24   0  12      312.35      196.69     44.46 o 
 -23   0  12        2.51       38.62     77.09 o 
 -22   0  12      656.17      752.90     87.89 o 
 -21   0  12     1807.34     1878.97    153.22 o 
 -20   0  12      686.30      697.36     80.23 o 
 -19   0  12      713.32      725.70    207.18 o 
 -18   0  12     1912.01     2163.56    424.01 o 
 -17   0  12     2341.15     2336.94    135.24 o 
 -16   0  12      347.30      297.36     81.43 o 
 -15   0  12     1038.68     2243.42    409.55 o 
 -14   0  12     3155.30     3346.74    156.93 o 
 -13   0  12     2063.35     2009.01    113.06 o 
 -12   0  12      282.33      273.00     63.60 o 
 -11   0  12     4746.62     4473.11    118.24 o 
 -10   0  12     8693.10     8857.88    210.26 o 
  -9   0  12     4843.45     4871.59    131.20 o 
  -8   0  12      194.12      350.26     41.02 o 
  -7   0  12     5964.20     5961.89    156.53 o 
  -6   0  12    10497.08    10277.26    248.10 o 
  -5   0  12     1878.14     1832.77     76.79 o 
  -4   0  12     2460.09     2581.71     90.43 o 
  -3   0  12     8322.75     8669.31    226.18 o 
  -2   0  12     9866.62     9891.28    257.11 o 
  -1   0  12      817.71      923.10     48.34 o 
   0   0  12      413.09      519.46     39.09 o 
   1   0  12     2544.15     2530.13     91.02 o 
   2   0  12     4377.97     4538.13    143.38 o 
   3   0  12        0.13        4.86     25.68 o 
   4   0  12     2740.84     2619.55     96.99 o 
   5   0  12     2157.67     2149.59     89.16 o 
   6   0  12     2653.05     2578.40     98.54 o 
   7   0  12        6.56       17.98     15.56 o 
   8   0  12     3181.71     3077.53    117.19 o 
   9   0  12      762.07      754.48     50.21 o 
  10   0  12     1006.44     1288.12    215.48 o 
  11   0  12      336.63      269.76     48.62 o 
  12   0  12     2112.16     1951.13    126.73 o 
  13   0  12      599.33      665.88    132.98 o 
  14   0  12      165.88      199.48     86.73 o 
  15   0  12       32.30      -71.31     71.31 o 
  16   0  12      887.96      924.14    164.78 o 
 -27   1  12      300.99      318.81     55.00 o 
 -26   1  12       68.51      154.54     42.98 o 
 -25   1  12        2.94       67.16     25.07 o 
 -24   1  12       35.13       31.46     23.09 o 
 -23   1  12     1021.24      969.53     68.60 o 
 -22   1  12      365.86      310.98     42.07 o 
 -21   1  12       35.06       27.57     22.33 o 
 -20   1  12      518.65      548.43     54.70 o 
 -19   1  12     1118.34     1037.84     60.54 o 
 -18   1  12       56.20      284.10     39.59 o 
 -17   1  12      546.28      699.95    131.54 o 
 -16   1  12     1172.66     1103.45     55.48 o 
 -15   1  12      290.70      250.01     38.25 o 
 -14   1  12     1254.76     1327.11     62.90 o 
 -13   1  12      695.83      673.49     81.20 o 
 -12   1  12     2461.22     2338.58     60.22 o 
 -11   1  12      914.12      868.36     28.30 o 
 -10   1  12       69.85      108.90     14.80 o 
  -9   1  12     2457.15     2251.04    107.10 o 
  -8   1  12     3372.45     3225.69     93.21 o 
  -7   1  12      599.10      546.23     25.75 o 
  -6   1  12       89.03      101.69     13.79 o 
  -5   1  12     1378.95     1378.62     40.51 o 
  -4   1  12     3707.10     3498.80     74.47 o 
  -3   1  12      502.89      466.93     22.76 o 
  -2   1  12      458.04      474.73     23.03 o 
  -1   1  12     1576.24     1590.21     69.27 o 
   0   1  12     3100.13     3024.56     82.78 o 
   1   1  12        0.10       10.72     11.96 o 
   2   1  12     2706.96     2711.59     76.98 o 
   3   1  12      192.31      162.18     15.54 o 
   4   1  12     1427.70     1312.70     52.98 o 
   5   1  12        1.44       50.69     42.11 o 
   6   1  12      526.01      613.04     60.76 o 
   7   1  12      775.08      788.08     41.16 o 
   8   1  12      665.69      710.26     41.67 o 
   9   1  12       48.85       47.48     23.37 o 
  10   1  12     1017.66      930.62     60.30 o 
  11   1  12      487.96      436.80     42.16 o 
  12   1  12       40.89       42.84     21.39 o 
  13   1  12      129.16      235.65     66.77 o 
  14   1  12      332.76      268.18     51.73 o 
  15   1  12       40.61       36.06     28.78 o 
 -26   2  12        5.35      -27.50     27.50 o 
 -25   2  12        8.23      -12.83     25.19 o 
 -24   2  12       43.71       51.67     32.58 o 
 -23   2  12       33.18       41.92     28.24 o 
 -22   2  12       57.49       67.64     31.85 o 
 -21   2  12       77.44      131.57     31.86 o 
 -20   2  12       51.55       59.30     25.27 o 
 -19   2  12      167.90      216.14     32.84 o 
 -18   2  12        2.13       12.32     17.40 o 
 -17   2  12        4.05       25.18     19.75 o 
 -16   2  12      117.92      128.02     26.03 o 
 -15   2  12       12.27        9.45     15.50 o 
 -14   2  12      104.05      177.76     26.31 o 
 -13   2  12      421.86      360.06     22.19 o 
 -12   2  12        7.30       15.04      9.08 o 
 -11   2  12      560.59      560.21     24.73 o 
 -10   2  12      130.22      232.31     39.90 o 
  -9   2  12        2.56      -12.37     12.37 o 
  -8   2  12      886.06      900.89     33.53 o 
  -7   2  12        0.39        5.21      9.24 o 
  -6   2  12        4.10       10.42     15.11 o 
  -5   2  12       24.22       12.97      9.28 o 
  -4   2  12       44.19       27.53      9.70 o 
  -3   2  12        3.27       22.71     16.96 o 
  -2   2  12      123.43      153.81     17.83 o 
  -1   2  12      638.59      627.95     45.76 o 
   0   2  12      352.18      338.95     24.01 o 
   1   2  12      461.86      470.18     30.07 o 
   2   2  12       21.25       17.28     23.28 o 
   3   2  12        1.73      -14.14     29.16 o 
   4   2  12       24.72       46.54     20.83 o 
   5   2  12        8.47      -14.57     17.92 o 
   6   2  12        6.37       -7.10     19.04 o 
   7   2  12      204.75      182.25     35.10 o 
   8   2  12        9.56       23.48     21.95 o 
   9   2  12       63.70       96.26     44.89 o 
  10   2  12       45.79       23.29     22.79 o 
  11   2  12       28.03       44.82     24.27 o 
  12   2  12       16.98       20.48     22.87 o 
  13   2  12       19.46       67.68     29.29 o 
  14   2  12        8.45       12.97     21.57 o 
 -24   3  12       82.35      160.04     38.35 o 
 -23   3  12      567.22      629.07     59.38 o 
 -22   3  12        6.79        6.30     19.07 o 
 -21   3  12      101.23      194.95     36.03 o 
 -20   3  12      193.36      249.26     65.93 o 
 -19   3  12      491.26      511.97     49.35 o 
 -18   3  12        0.52       -7.61     17.72 o 
 -17   3  12      272.77      582.98    123.65 o 
 -16   3  12      920.06      773.99     53.44 o 
 -15   3  12      715.51      773.10     51.43 o 
 -14   3  12       72.00      103.54     29.81 o 
 -13   3  12      672.72      761.76     35.42 o 
 -12   3  12     1431.10     1161.17     51.94 o 
 -11   3  12      326.13      355.80     36.69 o 
 -10   3  12        2.75       45.11     16.18 o 
  -9   3  12     1063.08     1106.83     37.75 o 
  -8   3  12     1480.95     1313.29     47.55 o 
  -7   3  12      264.10      316.38     20.40 o 
  -6   3  12      283.71      329.20     27.23 o 
  -5   3  12      362.46      414.55     25.78 o 
  -4   3  12     1595.91     1476.55     50.18 o 
  -3   3  12      538.71      535.14     45.22 o 
  -2   3  12      346.91      462.30     41.46 o 
  -1   3  12      515.71      664.20     51.38 o 
   0   3  12     1179.33     1051.59     61.60 o 
   1   3  12      445.06      578.14     52.75 o 
   2   3  12     1531.22     1532.07     81.91 o 
   3   3  12      576.32      669.23     54.69 o 
   4   3  12      866.64      725.57     60.99 o 
   5   3  12       10.50       30.12     24.33 o 
   6   3  12      473.56      523.10     50.50 o 
   7   3  12      454.38      552.29     63.46 o 
   8   3  12      154.03      126.88     34.74 o 
   9   3  12       28.43       23.51     23.33 o 
  10   3  12      354.88      400.11     52.05 o 
  11   3  12      252.54      257.91     45.09 o 
  12   3  12       80.14       33.48     28.16 o 
  13   3  12        4.20      -10.04     23.52 o 
 -21   4  12       68.59      107.67     31.48 o 
 -20   4  12       91.55       85.66     28.92 o 
 -19   4  12       29.35       35.76     23.86 o 
 -18   4  12      205.17      215.07     36.77 o 
 -17   4  12      298.08      286.53     38.25 o 
 -16   4  12      120.22      104.85     25.97 o 
 -15   4  12       64.97      203.25     59.79 o 
 -14   4  12      365.76      323.08     28.48 o 
 -13   4  12      237.85      300.38     26.87 o 
 -12   4  12       75.10       71.71     14.47 o 
 -11   4  12      234.05      282.33     21.71 o 
 -10   4  12      884.29      748.44     40.11 o 
  -9   4  12      182.68      200.55     26.87 o 
  -8   4  12       69.62       87.60     31.57 o 
  -7   4  12      444.32      587.91     45.55 o 
  -6   4  12      698.29      637.17     47.62 o 
  -5   4  12      261.66      292.03     37.69 o 
  -4   4  12      168.51      194.57     33.13 o 
  -3   4  12      349.72      494.15     45.36 o 
  -2   4  12      766.24      676.27     55.70 o 
  -1   4  12       78.77      143.68     32.05 o 
   0   4  12        0.57       18.30     20.39 o 
   1   4  12      281.04      375.21     43.24 o 
   2   4  12      442.72      420.28     43.83 o 
   3   4  12       14.51        5.37     17.50 o 
   4   4  12      288.12      263.13     40.26 o 
   5   4  12      205.77      233.11     39.85 o 
   6   4  12      201.76      236.36     42.55 o 
   7   4  12       80.06       94.75     32.33 o 
   8   4  12      373.24      412.63     76.41 o 
   9   4  12       21.80       16.96     25.13 o 
  10   4  12       50.10       46.74     30.73 o 
 -17   5  12       26.29       20.24     39.51 o 
 -16   5  12       21.35       84.64     60.23 o 
 -15   5  12        5.15       -2.48     34.69 o 
 -14   5  12      180.48      248.28     59.67 o 
 -13   5  12        5.62        7.44     43.36 o 
 -12   5  12       64.64      110.55     41.86 o 
 -11   5  12        0.06       -8.57     16.25 o 
 -10   5  12        7.17       94.30     70.20 o 
  -9   5  12       45.31       19.58     18.00 o 
  -8   5  12       24.64       54.24     24.18 o 
  -7   5  12        0.02      -21.74     21.74 o 
  -6   5  12       10.24       30.86     28.94 o 
  -5   5  12        1.25       16.78     20.04 o 
  -4   5  12       29.59      103.97     29.85 o 
  -3   5  12        4.44       30.96     28.41 o 
  -2   5  12       12.77       47.83     41.42 o 
  -1   5  12        2.25        7.85     19.07 o 
   0   5  12       73.04       88.23     31.01 o 
   1   5  12        1.71        6.81     19.08 o 
   2   5  12       69.14      102.02     33.10 o 
   3   5  12        8.85        3.71     21.14 o 
   4   5  12        7.51       60.86     52.20 o 
   5   5  12       81.92      213.19     48.96 o 
   6   5  12        0.14      -22.84     28.89 o 
 -26   1  13       17.61        6.48     21.12 o 
 -25   1  13      541.15      551.43     56.55 o 
 -24   1  13      190.67      154.28     32.67 o 
 -23   1  13        0.07       22.63     20.41 o 
 -22   1  13      399.19      457.06     50.57 o 
 -21   1  13     1278.01     1182.96     67.32 o 
 -20   1  13      309.42      242.41     35.06 o 
 -19   1  13       91.43      102.37     25.25 o 
 -18   1  13      123.60      330.16     97.67 o 
 -17   1  13      943.21     1055.73     62.08 o 
 -16   1  13        9.03        8.14     19.19 o 
 -15   1  13      137.51      143.74     27.43 o 
 -14   1  13      573.13      601.27     43.80 o 
 -13   1  13     3416.41     3373.41    110.63 o 
 -12   1  13      152.69      154.27     16.24 o 
 -11   1  13     1325.07     1237.13     37.21 o 
 -10   1  13      745.05      740.51     30.90 o 
  -9   1  13     3010.99     2704.06    177.20 o 
  -8   1  13       40.39      117.88     15.01 o 
  -7   1  13     2033.79     2112.75     54.36 o 
  -6   1  13      183.05      186.05     18.85 o 
  -5   1  13     3444.15     3323.51     77.68 o 
  -4   1  13      163.39      176.65     26.65 o 
  -3   1  13     1721.20     1825.80     53.13 o 
  -2   1  13      354.35      346.01     22.37 o 
  -1   1  13     2136.42     2083.32     56.63 o 
   0   1  13        0.24       35.39     25.79 o 
   1   1  13     3125.28     3195.50     92.44 o 
   2   1  13       57.30       88.12     15.86 o 
   3   1  13      320.66      369.14     38.99 o 
   4   1  13        3.41       -4.91     11.75 o 
   5   1  13     1429.80     1586.47     61.66 o 
   6   1  13        2.37       53.44     17.16 o 
   7   1  13      282.40      276.13     37.11 o 
   8   1  13        4.76       -1.96     22.52 o 
   9   1  13     1766.81     1709.25     87.17 o 
  10   1  13       85.65      159.64     29.93 o 
  11   1  13       60.95       39.76     23.37 o 
  12   1  13        0.95      -19.89     24.89 o 
  13   1  13      684.54      831.28     80.92 o 
  14   1  13        0.40       -4.68     29.86 o 
 -25   2  13       34.33       76.11     37.41 o 
 -24   2  13       52.72       61.15     55.07 o 
 -23   2  13     1109.99     1055.54     72.29 o 
 -22   2  13       42.60       46.00     26.35 o 
 -21   2  13       28.26       92.56     29.65 o 
 -20   2  13      272.19      588.40    229.53 o 
 -19   2  13     1807.98     1782.49     92.16 o 
 -18   2  13      236.36      213.09     34.67 o 
 -17   2  13      457.70      474.75     40.55 o 
 -16   2  13      664.38      719.55     51.93 o 
 -15   2  13     1976.82     1898.75     83.76 o 
 -14   2  13      288.40      305.58     30.66 o 
 -13   2  13      546.86      527.59     26.72 o 
 -12   2  13      141.84      150.50     15.15 o 
 -11   2  13     2555.48     2276.11    127.57 o 
 -10   2  13       38.84       39.67     10.87 o 
  -9   2  13     2030.22     1986.90     66.99 o 
  -8   2  13      164.92      257.79     19.81 o 
  -7   2  13     3300.61     3226.20     76.74 o 
  -6   2  13        5.82       37.34     13.64 o 
  -5   2  13     1274.73     1257.23     40.35 o 
  -4   2  13      240.24      269.76     19.89 o 
  -3   2  13     2493.29     2373.28     70.11 o 
  -2   2  13      107.32      156.50     22.59 o 
  -1   2  13     2039.46     2062.70     86.39 o 
   0   2  13       30.75       43.48     22.39 o 
   1   2  13     1703.16     1692.97     84.88 o 
   2   2  13       40.82      134.53     52.88 o 
   3   2  13     1207.04     1267.14     70.81 o 
   4   2  13      466.43      500.95     62.45 o 
   5   2  13      768.52      703.25     54.75 o 
   6   2  13       15.10       48.52     48.26 o 
   7   2  13     2136.12     2095.76    105.42 o 
   8   2  13        5.93       16.91     21.12 o 
   9   2  13       86.81      107.46     30.19 o 
  10   2  13        0.63       17.30     22.28 o 
  11   2  13     1425.90     1414.02     93.25 o 
  12   2  13        4.04        3.93     22.89 o 
  13   2  13        0.54      -29.11     29.11 o 
 -23   3  13      101.41      141.49     35.28 o 
 -22   3  13       10.81      211.01    122.25 o 
 -21   3  13       78.36       66.69     27.72 o 
 -20   3  13       42.52      108.60     31.30 o 
 -19   3  13      170.36      197.60     34.10 o 
 -18   3  13        0.18        2.77     19.75 o 
 -17   3  13      471.34      456.87     42.34 o 
 -16   3  13        5.00        9.56     19.57 o 
 -15   3  13       16.93       45.60     35.98 o 
 -14   3  13       44.07      170.09     60.51 o 
 -13   3  13      341.15      343.11     32.00 o 
 -12   3  13        0.75       51.84     19.68 o 
 -11   3  13       38.96       72.22     24.66 o 
 -10   3  13       78.83      131.56     15.88 o 
  -9   3  13     1451.91     1295.47     43.26 o 
  -8   3  13       66.06       84.39     15.66 o 
  -7   3  13      152.49      150.27     17.92 o 
  -6   3  13       14.86       40.37     20.03 o 
  -5   3  13      789.19      734.54     49.06 o 
  -4   3  13       36.99      135.16     53.41 o 
  -3   3  13      493.71      500.33     47.34 o 
  -2   3  13       38.40       86.86     26.53 o 
  -1   3  13      283.17      241.00     37.30 o 
   0   3  13       49.24       76.11     27.57 o 
   1   3  13      111.49      165.09     35.97 o 
   2   3  13       38.56       35.14     22.51 o 
   3   3  13       49.61       47.21     26.39 o 
   4   3  13       70.41      105.40     30.40 o 
   5   3  13      625.16      613.41     60.18 o 
   6   3  13       19.40       14.50     19.82 o 
   7   3  13       32.31       54.66     28.51 o 
   8   3  13       16.06       54.82     28.95 o 
   9   3  13      157.00      171.74     39.26 o 
  10   3  13        1.69        8.39     21.39 o 
  11   3  13        0.37       10.88     23.02 o 
 -20   4  13       12.87        7.04     19.50 o 
 -19   4  13       20.05        8.89     19.55 o 
 -18   4  13        0.69       15.70     18.43 o 
 -17   4  13       81.56       68.18     23.83 o 
 -16   4  13        0.75       10.91     16.75 o 
 -15   4  13       10.87        7.52     16.23 o 
 -14   4  13       92.85       97.90     23.29 o 
 -13   4  13      205.23      210.98     22.76 o 
 -12   4  13       52.30       21.28     15.47 o 
 -11   4  13        0.12      -10.85     10.85 o 
 -10   4  13       18.00       88.84     48.68 o 
  -9   4  13       91.14      106.03     24.05 o 
  -8   4  13       16.69       40.29     20.06 o 
  -7   4  13       11.74       -9.17     17.66 o 
  -6   4  13       70.50      106.33     38.25 o 
  -5   4  13       12.34       97.95     50.35 o 
  -4   4  13       19.01       14.04     18.36 o 
  -3   4  13        1.18       -8.86     18.79 o 
  -2   4  13       75.40      156.02     31.90 o 
  -1   4  13       17.11       23.27     25.11 o 
   0   4  13       88.67      175.35     36.12 o 
   1   4  13       74.79       21.68     21.22 o 
   2   4  13       15.25       24.39     23.72 o 
   3   4  13       23.81       43.72     27.11 o 
   4   4  13        0.52       -5.22     18.87 o 
   5   4  13       22.98       36.69     42.03 o 
   6   4  13       59.50       56.64     30.08 o 
   7   4  13        1.85        9.81     19.59 o 
   8   4  13       62.43      128.05     39.58 o 
 -15   5  13       44.71       68.42     66.49 o 
 -14   5  13        6.72       19.52     33.48 o 
 -13   5  13      107.99      216.98     58.53 o 
 -12   5  13        0.19       25.89     52.52 o 
 -11   5  13       36.34       94.32     46.08 o 
 -10   5  13        3.32       -1.40     15.46 o 
  -9   5  13       81.12      110.25     51.24 o 
  -8   5  13       39.61       40.53     23.97 o 
  -7   5  13      102.86      193.00     35.44 o 
  -6   5  13       37.63      106.23     48.33 o 
  -5   5  13      152.27      112.38     31.15 o 
  -4   5  13        0.19        1.84     19.75 o 
  -3   5  13       71.36      113.17     33.13 o 
  -2   5  13        1.78       50.68     49.82 o 
  -1   5  13       55.32       26.84     24.37 o 
   0   5  13       42.82       84.57     31.71 o 
   1   5  13       95.92      194.10     43.00 o 
   2   5  13        4.71       24.46     23.98 o 
   3   5  13       29.66       76.02     32.49 o 
 -26   0  14       20.65       -6.06     29.86 o 
 -25   0  14        0.04       -6.24     27.95 o 
 -24   0  14     1306.36     1270.46    119.64 o 
 -23   0  14        5.10      -16.30     31.49 o 
 -22   0  14      465.09      475.44     71.07 o 
 -21   0  14        2.53      -28.09     30.32 o 
 -20   0  14     1872.38     1876.04    133.61 o 
 -19   0  14       27.52       65.51     60.23 o 
 -18   0  14     1556.29     1566.83    114.15 o 
 -17   0  14       72.95       41.46     27.03 o 
 -16   0  14     5110.08     5071.47    234.79 o 
 -15   0  14        8.71      244.88    176.35 o 
 -14   0  14     2008.46     1948.27    111.78 o 
 -13   0  14       68.59       32.67     25.31 o 
 -12   0  14     2837.97     2834.98    143.85 o 
 -11   0  14       21.32       27.38     18.49 o 
 -10   0  14     4417.55     4419.96    137.46 o 
  -9   0  14      120.78      198.43     36.91 o 
  -8   0  14      741.74      828.63     46.20 o 
  -7   0  14        4.19        4.73     21.56 o 
  -6   0  14     3285.41     3274.04    114.08 o 
  -5   0  14      266.02      328.47     32.87 o 
  -4   0  14      943.56      971.61     56.59 o 
  -3   0  14        1.24       42.19     24.71 o 
  -2   0  14     6555.82     6204.19    193.18 o 
  -1   0  14      498.85      545.97    115.29 o 
   0   0  14      105.27       99.87     24.83 o 
   1   0  14       63.06       42.44     21.22 o 
   2   0  14     6801.42     6293.53    309.15 o 
   3   0  14       86.31      113.84     24.81 o 
   4   0  14       36.76       83.02     28.36 o 
   5   0  14        8.03        8.35     15.05 o 
   6   0  14     2787.24     2639.38    109.69 o 
   7   0  14      161.75      125.69     40.81 o 
   8   0  14        0.77       20.16     42.88 o 
   9   0  14      175.17      194.32     43.27 o 
  10   0  14     1358.72     1370.31    166.71 o 
  11   0  14      110.68       83.84     71.31 o 
  12   0  14      170.53      182.13     86.73 o 
  13   0  14      244.13      205.26     93.47 o 
 -25   1  14        3.02       69.47     28.32 o 
 -24   1  14        5.57       32.17     25.16 o 
 -23   1  14        0.01      -20.67     20.67 o 
 -22   1  14      626.23      594.11     56.11 o 
 -21   1  14       49.09       31.88     22.49 o 
 -20   1  14       64.05       87.64     25.97 o 
 -19   1  14        6.91       12.26     18.47 o 
 -18   1  14     1101.34     1114.46     64.04 o 
 -17   1  14       76.09       71.13     23.88 o 
 -16   1  14      120.20       91.39     23.20 o 
 -15   1  14        0.33       22.69     18.68 o 
 -14   1  14     1648.18     1553.37     71.32 o 
 -13   1  14        4.48        2.24     14.29 o 
 -12   1  14     2048.55     2035.75     61.87 o 
 -11   1  14        9.17       -1.04      7.50 o 
 -10   1  14     1440.82     1347.28     48.20 o 
  -9   1  14        3.13       37.20     12.80 o 
  -8   1  14     1325.30     1288.59     42.46 o 
  -7   1  14      305.33      278.57     21.36 o 
  -6   1  14      294.71      258.97     21.08 o 
  -5   1  14       70.32       81.14     15.23 o 
  -4   1  14     2698.60     2377.46    143.34 o 
  -3   1  14       61.64       98.79     17.53 o 
  -2   1  14      527.69      521.40     31.90 o 
  -1   1  14        2.30        9.69     11.28 o 
   0   1  14     2478.80     2294.69     66.10 o 
   1   1  14       82.83       81.51     18.89 o 
   2   1  14       33.49      114.85     26.73 o 
   3   1  14       19.47       52.38     22.09 o 
   4   1  14     1362.99     1405.51     71.64 o 
   5   1  14      279.40      299.63     38.20 o 
   6   1  14      101.17      123.68     29.06 o 
   7   1  14      206.36      176.45     31.01 o 
   8   1  14      648.56      609.61     48.42 o 
   9   1  14       80.25       97.74     28.12 o 
  10   1  14       46.62       81.25     35.73 o 
  11   1  14       70.86       45.39     32.33 o 
  12   1  14      206.10      241.95     68.13 o 
 -24   2  14       49.25       84.22     31.67 o 
 -23   2  14       20.67       26.94     23.04 o 
 -22   2  14      113.41      167.05     35.20 o 
 -21   2  14        0.08       34.20     28.61 o 
 -20   2  14        6.16       46.90     24.31 o 
 -19   2  14       61.93       38.86     23.01 o 
 -18   2  14      207.25      235.69     33.52 o 
 -17   2  14        7.48       10.10     18.50 o 
 -16   2  14       28.89       29.62     18.34 o 
 -15   2  14       63.32       51.79     21.29 o 
 -14   2  14       28.64       73.06     31.57 o 
 -13   2  14       38.12       67.21     20.99 o 
 -12   2  14       72.46      101.55     19.02 o 
 -11   2  14      109.02      138.29     19.46 o 
 -10   2  14      249.35      284.23     26.12 o 
  -9   2  14       72.73       89.16     14.99 o 
  -8   2  14        3.21       -9.94     10.03 o 
  -7   2  14       29.15       20.66     16.03 o 
  -6   2  14       53.98       91.92     14.05 o 
  -5   2  14       85.16       94.71     14.40 o 
  -4   2  14       71.23       70.75     15.93 o 
  -3   2  14       11.15       39.93     22.10 o 
  -2   2  14      220.82      227.77     35.07 o 
  -1   2  14       11.83       26.45     19.33 o 
   0   2  14        5.65      -15.83     19.67 o 
   1   2  14        8.95       45.32     53.98 o 
   2   2  14        0.76       -6.04     21.98 o 
   3   2  14       14.94       27.46     22.61 o 
   4   2  14       88.44       74.74     27.30 o 
   5   2  14        1.82       19.49     32.89 o 
   6   2  14      100.00      155.40     38.95 o 
   7   2  14        0.10       13.41     21.58 o 
   8   2  14       53.05      116.74     33.01 o 
   9   2  14        2.80       -0.99     18.83 o 
  10   2  14      108.71       99.23     33.90 o 
  11   2  14        2.38      -20.28     26.42 o 
 -22   3  14      389.46      377.05     48.42 o 
 -21   3  14       42.63       68.37     28.68 o 
 -20   3  14      194.59      253.96     44.38 o 
 -19   3  14        0.83       82.93     58.56 o 
 -18   3  14      395.13      422.07     45.20 o 
 -17   3  14       85.55      113.91     26.07 o 
 -16   3  14      190.45      256.30     34.59 o 
 -15   3  14        2.75       78.27     52.50 o 
 -14   3  14      461.36      448.85     40.79 o 
 -13   3  14      132.31      158.71     26.26 o 
 -12   3  14      778.23      823.36     38.99 o 
 -11   3  14       14.78       12.67      9.89 o 
 -10   3  14      958.49      843.17     36.05 o 
  -9   3  14       93.88      125.97     20.31 o 
  -8   3  14     1072.64     1080.83     49.55 o 
  -7   3  14       13.82       39.31     14.57 o 
  -6   3  14      356.07      334.83     34.63 o 
  -5   3  14        6.55       54.65     44.51 o 
  -4   3  14     1967.24     1982.81     92.77 o 
  -3   3  14        0.94       39.82     28.18 o 
  -2   3  14      140.00      223.48     36.19 o 
  -1   3  14       20.83      -21.47     22.17 o 
   0   3  14      943.08     1046.63     76.50 o 
   1   3  14        2.89       -6.32     26.01 o 
   2   3  14        3.74       52.42     34.05 o 
   3   3  14       17.39       36.96     25.46 o 
   4   3  14      588.95      708.74     63.47 o 
   5   3  14       25.01        6.87     20.52 o 
   6   3  14        7.75       19.76     22.44 o 
   7   3  14        2.16        9.11     22.31 o 
   8   3  14      603.56      607.72     61.37 o 
   9   3  14       38.91       24.45     24.15 o 
 -19   4  14        0.57       37.31     26.20 o 
 -18   4  14      257.23      224.12     41.99 o 
 -17   4  14        1.01       12.22     22.18 o 
 -16   4  14      379.51      370.68     47.56 o 
 -15   4  14        8.60        1.41     16.55 o 
 -14   4  14      100.84      153.19     32.97 o 
 -13   4  14       43.90       51.29     38.39 o 
 -12   4  14      205.41      218.68     47.91 o 
 -11   4  14        7.58        2.88     19.44 o 
 -10   4  14       57.10      149.62     32.83 o 
  -9   4  14       27.33       55.66     21.48 o 
  -8   4  14      283.23      255.66     47.29 o 
  -7   4  14        7.01       -3.58     17.91 o 
  -6   4  14      686.48      681.52     57.34 o 
  -5   4  14       55.68       77.25     27.03 o 
  -4   4  14        1.63       25.69     22.43 o 
  -3   4  14        0.03        6.05     18.63 o 
  -2   4  14      249.04      263.31     41.42 o 
  -1   4  14       62.85       63.82     28.93 o 
   0   4  14        1.53      103.05     54.25 o 
   1   4  14        0.11       46.93     46.93 o 
   2   4  14      525.88      577.14     58.65 o 
   3   4  14       12.22       11.37     20.22 o 
   4   4  14       70.51       53.06     30.02 o 
   5   4  14        9.87       33.82     26.93 o 
   6   4  14      320.38      266.12     46.50 o 
 -13   5  14        4.12       14.30     33.20 o 
 -12   5  14        0.85      -23.01     43.85 o 
 -11   5  14        6.45       29.65     37.46 o 
 -10   5  14       79.73      169.15     46.22 o 
  -9   5  14        1.87        5.95     31.16 o 
  -8   5  14        0.68       13.17     19.91 o 
  -7   5  14       89.13      120.21     34.22 o 
  -6   5  14        1.63      -16.69     21.31 o 
  -5   5  14       16.81       34.97     25.26 o 
  -4   5  14       61.80       45.63     26.89 o 
  -3   5  14        9.48       31.24     25.27 o 
  -2   5  14        7.96       -4.39     21.14 o 
  -1   5  14        3.68        7.85     22.57 o 
   0   5  14        1.19       11.87     23.03 o 
 -25   1  15       98.87      125.03    103.59 o 
 -24   1  15      112.05      146.72     37.84 o 
 -23   1  15      350.30      462.61     50.64 o 
 -22   1  15        0.91      -12.58     21.67 o 
 -21   1  15      393.04      368.88     55.36 o 
 -20   1  15      223.80      145.51     31.79 o 
 -19   1  15      247.24      270.89     56.36 o 
 -18   1  15       14.45       29.91     22.04 o 
 -17   1  15      725.60      749.03     53.51 o 
 -16   1  15      324.98      300.08     37.60 o 
 -15   1  15      667.97      710.35     51.83 o 
 -14   1  15      154.90      165.95     29.38 o 
 -13   1  15     1728.42     1908.23     81.71 o 
 -12   1  15      546.10      612.48     45.71 o 
 -11   1  15      191.44      203.27     24.99 o 
 -10   1  15      251.96      304.01     26.00 o 
  -9   1  15     2057.43     2140.58     80.18 o 
  -8   1  15      343.33      333.49     25.21 o 
  -7   1  15       18.09       16.38     11.65 o 
  -6   1  15      346.64      364.30     25.54 o 
  -5   1  15     2122.50     2126.10     62.91 o 
  -4   1  15      488.85      458.01     30.41 o 
  -3   1  15       41.10       53.20     13.83 o 
  -2   1  15      692.87      675.14     33.02 o 
  -1   1  15     2041.01     2092.27     65.15 o 
   0   1  15      344.32      293.19     29.17 o 
   1   1  15      189.88      242.38     26.89 o 
   2   1  15      515.99      564.90     49.58 o 
   3   1  15      727.59      784.99     57.86 o 
   4   1  15       89.62      113.60     27.65 o 
   5   1  15      112.11      190.16     33.38 o 
   6   1  15      694.40      622.95     80.95 o 
   7   1  15      340.17      365.96     42.11 o 
   8   1  15       66.67       70.11     35.15 o 
   9   1  15      169.58      228.20     48.78 o 
  10   1  15      405.45      482.10     66.79 o 
 -23   2  15      215.00      289.47     45.06 o 
 -22   2  15      160.62      142.95     31.68 o 
 -21   2  15      340.91      300.07     44.63 o 
 -20   2  15       39.51       30.09     20.34 o 
 -19   2  15      657.48      740.64     71.08 o 
 -18   2  15      513.39      455.09     68.09 o 
 -17   2  15      707.60      765.58     59.39 o 
 -16   2  15      134.56      381.97    109.71 o 
 -15   2  15     1158.54     1314.40    155.64 o 
 -14   2  15     1506.60     1351.64     68.56 o 
 -13   2  15      287.27      307.89     33.98 o 
 -12   2  15       25.28       64.92     16.32 o 
 -11   2  15     1779.70     1909.34     67.69 o 
 -10   2  15      688.38      578.80     32.12 o 
  -9   2  15       82.02      106.82     15.77 o 
  -8   2  15      365.98      353.45     29.03 o 
  -7   2  15     1759.25     1779.99     57.91 o 
  -6   2  15      633.51      608.55     38.32 o 
  -5   2  15        0.09        2.49     11.55 o 
  -4   2  15      661.23      626.99     37.01 o 
  -3   2  15     1696.37     1658.04     66.68 o 
  -2   2  15      479.19      471.90     48.68 o 
  -1   2  15      154.15      222.54     37.48 o 
   0   2  15     2532.88     2375.04    114.03 o 
   1   2  15     1150.25     1280.21     82.09 o 
   2   2  15      117.31      162.43     41.73 o 
   3   2  15      366.14      381.32     48.32 o 
   4   2  15      600.55      612.25     54.78 o 
   5   2  15      533.74      640.55     55.41 o 
   6   2  15      128.67      120.82     34.21 o 
   7   2  15      145.45      188.43     37.30 o 
   8   2  15      417.59      382.03     50.38 o 
   9   2  15      190.96      254.93     42.38 o 
 -21   3  15        0.42      116.80     39.45 o 
 -20   3  15      164.24      154.37     33.10 o 
 -19   3  15      129.65      132.02     31.68 o 
 -18   3  15       26.54       27.88     22.81 o 
 -17   3  15      120.27      131.42     30.60 o 
 -16   3  15      244.09      195.42     29.63 o 
 -15   3  15       56.82       39.70     20.00 o 
 -14   3  15       51.87      107.68     39.99 o 
 -13   3  15       38.25       65.74     21.58 o 
 -12   3  15       63.09       50.03     17.79 o 
 -11   3  15       69.59       38.02     16.71 o 
 -10   3  15      134.89       91.25     18.40 o 
  -9   3  15      155.05      175.25     21.52 o 
  -8   3  15      433.15      428.97     44.65 o 
  -7   3  15        0.30        4.75     15.29 o 
  -6   3  15      219.73      214.76     34.96 o 
  -5   3  15      164.70      220.81     41.87 o 
  -4   3  15       10.14       48.50     33.24 o 
  -3   3  15       80.37      111.68     30.62 o 
  -2   3  15        5.53       15.33     19.68 o 
  -1   3  15      137.63      162.95     36.06 o 
   0   3  15      294.01      308.90     42.65 o 
   1   3  15       10.07       32.97     25.52 o 
   2   3  15      148.69      112.84     31.63 o 
   3   3  15       75.75       91.32     32.06 o 
   4   3  15       29.55       46.00     27.89 o 
   5   3  15      101.25      126.80     36.80 o 
   6   3  15      212.65      201.90     43.72 o 
   7   3  15       10.96      -27.36     27.36 o 
 -18   4  15        0.82       22.72     34.16 o 
 -17   4  15        0.04       -4.10     25.87 o 
 -16   4  15       75.49      143.00     50.60 o 
 -15   4  15       66.22      117.01     83.84 o 
 -14   4  15        6.95       32.46     37.09 o 
 -13   4  15       33.63       42.00     34.57 o 
 -12   4  15        7.99       36.62     54.93 o 
 -11   4  15       71.76       76.33     25.81 o 
 -10   4  15       12.57       69.17     41.06 o 
  -9   4  15        2.47        6.12     17.41 o 
  -8   4  15       62.38       65.62     25.41 o 
  -7   4  15      113.71      128.61     30.93 o 
  -6   4  15        3.07       -2.52     20.86 o 
  -5   4  15       17.82       -2.10     16.14 o 
  -4   4  15       63.88       54.60     27.78 o 
  -3   4  15       80.43      104.75     31.44 o 
  -2   4  15        7.50       35.18     25.78 o 
  -1   4  15        0.04        3.28     18.13 o 
   0   4  15        3.37       13.07     22.66 o 
   1   4  15       45.15       94.22     27.36 o 
   2   4  15        1.75      -19.08     28.65 o 
   3   4  15        8.60       12.57     23.58 o 
  -8   5  15       12.39       25.51     31.68 o 
  -7   5  15        8.63       17.09     25.93 o 
  -6   5  15       38.72       58.36     30.62 o 
 -24   0  16      419.19      276.08     67.37 o 
 -23   0  16      638.30      584.59     85.31 o 
 -22   0  16       61.38       97.06     40.82 o 
 -21   0  16      183.86      293.58     59.78 o 
 -20   0  16      286.25      260.74     56.65 o 
 -19   0  16      435.68      419.35     66.11 o 
 -18   0  16       61.55       37.56     35.66 o 
 -17   0  16      180.47      228.26     50.35 o 
 -16   0  16      226.41      626.06    293.43 o 
 -15   0  16     2098.40     2123.71    139.44 o 
 -14   0  16       60.18       32.49     32.36 o 
 -13   0  16     1112.76     1126.95    120.94 o 
 -12   0  16     1309.68     1295.08     98.06 o 
 -11   0  16      949.18      929.06     78.96 o 
 -10   0  16      281.76      361.26     49.69 o 
  -9   0  16     2939.57     2828.46    110.20 o 
  -8   0  16      572.71      660.42     50.08 o 
  -7   0  16     1125.32     1050.03     62.43 o 
  -6   0  16       17.75      106.43     42.40 o 
  -5   0  16     2492.86     2514.42    110.61 o 
  -4   0  16      694.06      872.34     75.12 o 
  -3   0  16      178.06      182.19     30.35 o 
  -2   0  16      114.32      174.71     33.09 o 
  -1   0  16     3951.70     3944.03    153.65 o 
   0   0  16        4.68       33.75     19.73 o 
   1   0  16       55.20       49.89     22.59 o 
   2   0  16        1.00       -8.46     27.31 o 
   3   0  16     1429.37     1473.41    105.84 o 
   4   0  16        0.48      -29.58     29.58 o 
   5   0  16        9.33       -9.31     26.54 o 
   6   0  16      150.58      199.48     90.58 o 
   7   0  16     1429.17     1511.97    206.22 o 
   8   0  16       35.92       15.42     53.96 o 
   9   0  16      148.66      188.88     88.66 o 
 -24   1  16       11.44       26.09     28.02 o 
 -23   1  16       12.25        4.96     18.42 o 
 -22   1  16       81.95      101.25     35.61 o 
 -21   1  16      448.92      466.18     51.52 o 
 -20   1  16        2.48       -2.51     18.31 o 
 -19   1  16      116.36      143.04     31.17 o 
 -18   1  16      333.21      272.78     39.76 o 
 -17   1  16      277.82      316.01     39.95 o 
 -16   1  16       84.68      157.18     42.31 o 
 -15   1  16      313.45      279.77     35.09 o 
 -14   1  16       22.15       75.11     27.66 o 
 -13   1  16      451.95      472.49     42.79 o 
 -12   1  16        2.58      -17.57     20.52 o 
 -11   1  16      367.47      369.41     28.08 o 
 -10   1  16      264.26      244.65     37.79 o 
  -9   1  16      443.54      459.24     28.00 o 
  -8   1  16       58.14       88.72     17.03 o 
  -7   1  16     1004.82      894.47     40.43 o 
  -6   1  16      216.23      288.71     39.61 o 
  -5   1  16       97.95      104.46     17.96 o 
  -4   1  16      107.23      134.10     18.79 o 
  -3   1  16     1053.44      914.34     40.92 o 
  -2   1  16       24.36       -5.56     14.38 o 
  -1   1  16       75.54       57.10     18.93 o 
   0   1  16        1.34       17.50     15.18 o 
   1   1  16      659.62      719.92     45.08 o 
   2   1  16      123.90      168.56     32.62 o 
   3   1  16        5.80       24.33     19.45 o 
   4   1  16       33.11       19.75     29.07 o 
   5   1  16      672.25      659.61     63.29 o 
   6   1  16        0.27       62.01     67.08 o 
   7   1  16       23.42       49.39     58.66 o 
   8   1  16       21.01        1.72     19.53 o 
 -22   2  16        1.31        2.52     23.92 o 
 -21   2  16       84.04       60.95     28.11 o 
 -20   2  16       18.18       56.62     26.37 o 
 -19   2  16        9.62        5.70     18.36 o 
 -18   2  16        6.67       12.09     19.57 o 
 -17   2  16        1.10       25.95     21.00 o 
 -16   2  16       91.38      142.67     31.84 o 
 -15   2  16       12.30      -13.40     18.18 o 
 -14   2  16        8.34       15.38     22.94 o 
 -13   2  16      188.41      193.46     27.33 o 
 -12   2  16        0.23       10.28     13.87 o 
 -11   2  16       10.67       10.52     11.03 o 
 -10   2  16        6.24       26.56     11.81 o 
  -9   2  16       12.25       30.30     14.71 o 
  -8   2  16       58.08       47.81     14.27 o 
  -7   2  16       12.60       41.05     25.34 o 
  -6   2  16        0.04        1.64     10.93 o 
  -5   2  16       24.15       37.26     16.08 o 
  -4   2  16        1.44      -15.14     15.14 o 
  -3   2  16       25.42       60.22     25.70 o 
  -2   2  16       34.84       26.17     22.34 o 
  -1   2  16       99.06       56.89     26.96 o 
   0   2  16      171.74      184.07     37.39 o 
   1   2  16       43.34       15.84     22.27 o 
   2   2  16        6.96       64.48     36.14 o 
   3   2  16        3.38       -1.12     16.67 o 
   4   2  16       18.42       82.40     31.02 o 
   5   2  16       11.97       -3.01     19.73 o 
   6   2  16        0.10      -15.43     27.67 o 
   7   2  16       24.81       91.50     40.34 o 
 -20   3  16        0.74       10.28     19.89 o 
 -19   3  16      117.32      105.34     30.41 o 
 -18   3  16      121.89      143.70     31.63 o 
 -17   3  16      112.20       81.92     25.70 o 
 -16   3  16        0.70       61.95     42.50 o 
 -15   3  16      352.98      350.63     42.03 o 
 -14   3  16      204.95      250.31     37.84 o 
 -13   3  16      116.65      131.67     31.72 o 
 -12   3  16       41.00       54.88     27.72 o 
 -11   3  16      439.88      441.29     43.69 o 
 -10   3  16       28.62      115.23     64.18 o 
  -9   3  16       40.17       64.33     23.02 o 
  -8   3  16        0.72        5.59     22.95 o 
  -7   3  16      271.00      342.19     41.94 o 
  -6   3  16       70.94      116.98     30.46 o 
  -5   3  16       43.07       36.98     22.44 o 
  -4   3  16       10.15      -17.92     21.65 o 
  -3   3  16      556.68      614.76     57.72 o 
  -2   3  16       87.41       91.58     29.15 o 
  -1   3  16       54.73       32.53     24.32 o 
   0   3  16        9.13       36.78     24.83 o 
   1   3  16      399.79      433.63     58.28 o 
   2   3  16       89.14      208.36     39.35 o 
   3   3  16        0.01       -9.21     22.82 o 
   4   3  16        0.14      -21.09     24.60 o 
   5   3  16      332.27      425.04     57.06 o 
 -15   4  16      254.27      231.45     63.88 o 
 -14   4  16       16.23       10.60     44.33 o 
 -13   4  16       58.30       30.33     53.00 o 
 -12   4  16      127.37      133.93     52.26 o 
 -11   4  16      124.99      174.42     73.24 o 
 -10   4  16       25.33       32.76     53.00 o 
  -9   4  16      283.26      242.14     55.41 o 
  -8   4  16       12.42       16.78     22.43 o 
  -7   4  16      153.70      134.05     33.05 o 
  -6   4  16        0.96      -20.07     22.10 o 
  -5   4  16      190.47      240.32     38.91 o 
  -4   4  16       88.70       87.67     29.65 o 
  -3   4  16       13.03       16.22     24.24 o 
  -2   4  16        0.78       43.59     27.28 o 
  -1   4  16      332.35      360.32     52.30 o 
   0   4  16        1.37       21.01     25.56 o 
 -22   1  17       55.11       66.89     43.54 o 
 -21   1  17        0.00       11.73     26.71 o 
 -20   1  17      551.18      482.25     51.98 o 
 -19   1  17      149.95      166.64     34.79 o 
 -18   1  17       32.32       32.35     26.06 o 
 -17   1  17       22.87       20.62     24.92 o 
 -16   1  17      534.14      575.07     49.93 o 
 -15   1  17        3.27       19.17     19.79 o 
 -14   1  17       29.02       56.10     22.78 o 
 -13   1  17        0.09        1.58     14.13 o 
 -12   1  17     1147.86     1160.70     64.09 o 
 -11   1  17        7.14       15.39     16.34 o 
 -10   1  17       16.21       71.82     29.92 o 
  -9   1  17        0.02      -12.62     12.62 o 
  -8   1  17      659.29      718.62     37.30 o 
  -7   1  17        0.06       -1.17     11.41 o 
  -6   1  17       13.89       16.73     13.78 o 
  -5   1  17        0.24        0.75      9.66 o 
  -4   1  17     1007.12      967.01     51.95 o 
  -3   1  17       33.45       55.70     20.90 o 
  -2   1  17       43.26       33.46     17.38 o 
  -1   1  17       65.11       44.21     18.78 o 
   0   1  17      574.38      609.43     52.75 o 
   1   1  17       22.10       25.62     21.91 o 
   2   1  17       20.64       23.48     28.22 o 
   3   1  17       15.73        4.15     19.78 o 
   4   1  17      491.21      492.56     65.65 o 
   5   1  17        2.19        7.45     23.71 o 
   6   1  17       47.86       25.29     29.77 o 
 -21   2  17        0.80       52.32     39.50 o 
 -20   2  17      126.54      120.12     31.90 o 
 -19   2  17       14.06       30.11     22.24 o 
 -18   2  17      291.81      258.59     46.71 o 
 -17   2  17       29.98       60.26     44.41 o 
 -16   2  17       25.08       76.12     29.30 o 
 -15   2  17        0.34       66.87     39.78 o 
 -14   2  17     1116.47     1079.68     64.00 o 
 -13   2  17       34.80       82.88     25.45 o 
 -12   2  17       47.26       36.36     19.14 o 
 -11   2  17        2.46       57.87     34.93 o 
 -10   2  17     1324.55     1264.20     61.25 o 
  -9   2  17        2.12       11.53     15.12 o 
  -8   2  17       10.34       -0.42     11.64 o 
  -7   2  17        3.49       49.56     21.05 o 
  -6   2  17     1456.84     1422.26     81.06 o 
  -5   2  17        2.61       71.42     57.89 o 
  -4   2  17        1.65        8.68     21.42 o 
  -3   2  17       49.69       91.01     36.56 o 
  -2   2  17      695.48      700.51     60.95 o 
  -1   2  17        1.87       -4.27     18.18 o 
   0   2  17       19.11       26.76     22.93 o 
   1   2  17        3.27       10.47     20.95 o 
   2   2  17      399.88      476.57     50.70 o 
   3   2  17       74.51       21.84     22.97 o 
   4   2  17      179.97      169.27     37.62 o 
   5   2  17       26.50       33.01     26.86 o 
 -18   3  17       42.39       44.97     28.43 o 
 -17   3  17        1.75       29.36     25.71 o 
 -16   3  17       57.75       76.65     33.27 o 
 -15   3  17       20.10       -3.71     18.32 o 
 -14   3  17       45.06      107.47     44.85 o 
 -13   3  17        4.84       18.70     33.60 o 
 -12   3  17      126.89      143.58     59.75 o 
 -11   3  17       44.53       99.26     54.93 o 
 -10   3  17       12.29      -47.22     47.22 o 
  -9   3  17        0.01       -1.64     22.19 o 
  -8   3  17      283.91      218.51     36.54 o 
  -7   3  17       33.58       32.77     21.97 o 
  -6   3  17        5.02       21.33     22.19 o 
  -5   3  17        6.68      -22.71     22.71 o 
  -4   3  17       98.98      159.14     36.32 o 
  -3   3  17       54.05       73.67     28.00 o 
  -2   3  17       17.88        1.89     25.87 o 
  -1   3  17        1.39      -23.37     25.24 o 
   0   3  17       66.40       90.46     33.69 o 
   1   3  17       11.96       11.77     22.75 o 
   2   3  17        6.95       12.35     23.52 o 
 -12   4  17       29.12       90.72     41.63 o 
 -11   4  17       13.60       52.46     41.57 o 
 -10   4  17        2.64      -40.35     40.50 o 
  -9   4  17       78.48      122.82     74.20 o 
  -8   4  17        2.30        8.75     32.37 o 
  -7   4  17        7.47      132.64     46.87 o 
  -6   4  17        6.15        4.42     23.10 o 
  -5   4  17       14.35       54.88     29.52 o 
  -4   4  17        2.10       56.10     53.89 o 
 -21   0  18       74.01       63.81     47.70 o 
 -20   0  18       47.96       76.13     65.53 o 
 -19   0  18      690.52      600.57     92.99 o 
 -18   0  18        3.54       20.30     31.83 o 
 -17   0  18       16.82       36.59     32.79 o 
 -16   0  18       94.12      386.65    178.28 o 
 -15   0  18     1561.17     1621.08    182.61 o 
 -14   0  18       12.70      -16.17     28.27 o 
 -13   0  18       14.40       66.36     34.73 o 
 -12   0  18      265.76      208.45     44.23 o 
 -11   0  18      973.32     1006.56     94.44 o 
 -10   0  18       16.26       39.51     30.84 o 
  -9   0  18      176.62      179.43     32.80 o 
  -8   0  18       74.10       33.54     21.26 o 
  -7   0  18      905.92      981.43     68.25 o 
  -6   0  18      165.01      124.32     27.84 o 
  -5   0  18      429.42      469.20     86.97 o 
  -4   0  18      182.25      166.79     33.73 o 
  -3   0  18     1015.27     1056.00     70.93 o 
  -2   0  18       63.83       53.04     35.60 o 
  -1   0  18      482.57      522.24     92.51 o 
   0   0  18       40.24       50.25     75.65 o 
   1   0  18      415.01      404.55     81.43 o 
   2   0  18       25.52       20.24     52.04 o 
   3   0  18      484.30      622.52    137.80 o 
   4   0  18      311.95      277.53    106.97 o 
 -21   1  18      122.44      106.47     35.55 o 
 -20   1  18        8.61       36.03     33.93 o 
 -19   1  18       78.81      102.42     33.04 o 
 -18   1  18        3.13        6.75     23.16 o 
 -17   1  18      617.02      624.77     55.76 o 
 -16   1  18       92.94       67.56     29.07 o 
 -15   1  18        7.65       -3.14     21.98 o 
 -14   1  18       55.59       47.07     22.25 o 
 -13   1  18      345.92      321.64     38.67 o 
 -12   1  18       60.32       77.72     28.51 o 
 -11   1  18       75.76       71.30     25.59 o 
 -10   1  18       91.38      132.25     26.56 o 
  -9   1  18      411.26      435.94     34.53 o 
  -8   1  18       57.35      100.18     24.49 o 
  -7   1  18       30.93       32.15     19.15 o 
  -6   1  18      101.42       77.34     21.61 o 
  -5   1  18      236.46      222.39     34.90 o 
  -4   1  18       47.91       15.41     16.40 o 
  -3   1  18      256.24      274.72     39.59 o 
  -2   1  18      184.48      203.08     42.84 o 
  -1   1  18      247.50      297.52     41.97 o 
   0   1  18        0.60      -10.98     19.72 o 
   1   1  18      374.26      403.11     59.76 o 
   2   1  18       77.46       94.93     43.27 o 
   3   1  18       13.77        5.74     24.37 o 
   4   1  18        2.93       -5.67     33.68 o 
 -19   2  18        9.38       15.52     21.25 o 
 -18   2  18       19.29       11.10     19.94 o 
 -17   2  18        3.34       60.49     36.44 o 
 -16   2  18        0.02       16.33     19.07 o 
 -15   2  18       17.14       -0.93     14.52 o 
 -14   2  18        5.47      -18.84     31.15 o 
 -13   2  18        0.25       29.89     46.79 o 
 -12   2  18       23.33       57.53     48.54 o 
 -11   2  18       68.82       94.27     29.22 o 
 -10   2  18      122.51      125.53     30.42 o 
  -9   2  18        4.53       22.38     18.80 o 
  -8   2  18       35.78       45.07     22.21 o 
  -7   2  18       74.77       93.10     28.64 o 
  -6   2  18        1.66        4.97     17.89 o 
  -5   2  18       16.19        2.01     17.43 o 
  -4   2  18        3.78       16.38     24.59 o 
  -3   2  18       13.14       20.16     21.91 o 
  -2   2  18        9.65       41.96     25.51 o 
  -1   2  18        1.79       -2.34     17.90 o 
   0   2  18        0.49      -23.07     24.09 o 
   1   2  18       20.85       38.98     38.93 o 
   2   2  18        0.51       27.36     45.73 o 
 -15   3  18       11.40       82.33     69.38 o 
 -14   3  18       29.88       45.02     40.82 o 
 -13   3  18      247.07      311.23     66.68 o 
 -12   3  18        0.14       19.27     47.22 o 
 -10   3  18       39.37       13.53     31.83 o 
  -9   3  18      479.59      416.55     67.29 o 
  -8   3  18        1.39       34.76     56.86 o 
  -7   3  18       63.19       56.76     31.77 o 
  -6   3  18       32.37       45.34     26.12 o 
  -5   3  18      205.62      247.02     41.16 o 
  -4   3  18        0.38       91.97     40.89 o 
  -3   3  18      149.08      149.95     38.01 o 
  -2   3  18       77.42       73.34     32.82 o 
 -18   1  19      159.50      158.97     36.38 o 
 -17   1  19      230.02      279.09     38.88 o 
 -16   1  19       45.56       68.25     27.57 o 
 -15   1  19      312.29      283.96     84.32 o 
 -14   1  19      201.66      212.95     35.32 o 
 -13   1  19       11.55        9.36     18.03 o 
 -12   1  19       61.86       91.23     28.65 o 
 -11   1  19      332.69      320.15     45.00 o 
 -10   1  19      189.87      254.03     41.65 o 
  -9   1  19        1.19        2.23     18.29 o 
  -8   1  19      192.84      206.68     44.43 o 
  -7   1  19      369.19      322.94     35.02 o 
  -6   1  19       72.16       38.42     20.85 o 
  -5   1  19        3.87       10.74     18.17 o 
  -4   1  19      145.77      169.77     34.54 o 
  -3   1  19      528.88      527.45     53.55 o 
  -2   1  19       24.85       29.31     29.82 o 
  -1   1  19      227.88      174.33     45.33 o 
   0   1  19      138.51      178.73     46.69 o 
 -16   2  19      111.34      122.87     37.31 o 
 -15   2  19       50.88        9.02     30.57 o 
 -14   2  19       16.56       29.82     23.16 o 
 -13   2  19      208.29      186.61     36.83 o 
 -12   2  19       83.66      148.24     51.44 o 
 -11   2  19       43.61       24.17     34.05 o 
 -10   2  19       64.48       90.33     39.81 o 
  -9   2  19      360.35      362.68     67.42 o 
  -8   2  19       49.54       18.34     43.85 o 
  -7   2  19       32.77      187.55     54.14 o 
  -6   2  19      135.07      226.74     42.23 o 
  -5   2  19      479.54      383.59     61.36 o 
  -4   2  19        2.86       23.28     23.69 o 
  -3   2  19       12.18        8.10     20.81 o 
  -2   2  19       90.09      103.42     34.61 o 
 -16   0  20        0.09       84.75     86.73 o 
 -15   0  20        0.22       42.95     33.25 o 
 -14   0  20      568.23      525.17     71.79 o 
 -13   0  20        1.66       -2.41     23.85 o 
 -12   0  20       38.88       29.51     30.64 o 
 -11   0  20       58.12       90.45     36.91 o 
 -10   0  20      366.99      298.69     54.14 o 
  -9   0  20        5.97       57.82     51.07 o 
  -8   0  20      113.66      179.24     53.00 o 
  -7   0  20        1.84      -22.16     38.55 o 
  -6   0  20      495.93      368.11     78.06 o 
  -5   0  20       45.83      138.77     62.64 o 
  -4   0  20      303.13      362.33     91.55 o 
  -3   0  20      154.05       64.56     64.56 o 
 -15   1  20        6.42        7.40     22.77 o 
 -14   1  20        0.06       23.02     25.46 o 
 -13   1  20       40.18       46.29     27.92 o 
 -12   1  20      247.80      218.35     42.93 o 
 -11   1  20        4.24        9.88     21.55 o 
 -10   1  20       17.70        7.26     18.83 o 
  -8   1  20      224.95      120.24     45.77 o 
  -7   1  20        0.37       26.02     50.11 o 
  -6   1  20       65.49       67.64     76.61 o 
  -5   1  20       17.24       22.16     45.29 o 
  -4   1  20       87.67       64.97     40.75 o 
                                                 
